# Supplementary material for: Africanized honeybee population (Apis mellifera L.) in Nicaragua: Forewing length and mitotype lineages
Source: PLoS One. 2022 Apr 25;17(4):e0267600. doi: 10.1371/journal.pone.0267600 (PMC9037913; doi:10.1371/journal.pone.0267600)
Supplement: S1 Data — (XLSX) [file pone.0267600.s002.xlsx]

## Sheet: Individual forewing length
Bee Code	Beehive Code	Apiary Code	Municipality	Department	Zone	Individual Forewing Length mm	Probability of Africanization %
1	1	1	León	León	Pacific	8.61	100
2	1	1	León	León	Pacific	8.64	100
3	1	1	León	León	Pacific	8.73	100
4	1	1	León	León	Pacific	8.38	100
5	1	1	León	León	Pacific	8.56	100
6	1	1	León	León	Pacific	8.65	100
7	1	1	León	León	Pacific	8.44	100
8	1	1	León	León	Pacific	8.44	100
9	1	1	León	León	Pacific	8.63	100
10	1	1	León	León	Pacific	9.05	40.9
11	2	1	León	León	Pacific	8.92	94.4
12	2	1	León	León	Pacific	8.64	100
13	2	1	León	León	Pacific	8.75	100
14	2	1	León	León	Pacific	8.8	99.7
15	2	1	León	León	Pacific	8.51	100
16	2	1	León	León	Pacific	8.52	100
17	2	1	León	León	Pacific	8.84	99.2
18	2	1	León	León	Pacific	8.85	99
19	2	1	León	León	Pacific	8.8	99.7
20	2	1	León	León	Pacific	8.52	100
21	3	1	León	León	Pacific	8.06	100
22	3	1	León	León	Pacific	8.6	100
23	3	1	León	León	Pacific	8.4	100
24	3	1	León	León	Pacific	9.24	0.6
25	3	1	León	León	Pacific	8.59	100
26	3	1	León	León	Pacific	8.57	100
27	3	1	León	León	Pacific	8.92	94.4
28	3	1	León	León	Pacific	8.7	100
29	3	1	León	León	Pacific	8.49	100
30	3	1	León	León	Pacific	8.31	100
31	4	1	León	León	Pacific	8.95	89
32	4	1	León	León	Pacific	8.72	100
33	4	1	León	León	Pacific	8.85	99
34	4	1	León	León	Pacific	8.85	99
35	4	1	León	León	Pacific	8.35	100
36	4	1	León	León	Pacific	8.84	99.2
37	4	1	León	León	Pacific	8.8	99.7
38	4	1	León	León	Pacific	8.87	98.3
39	4	1	León	León	Pacific	8.59	100
40	4	1	León	León	Pacific	8.7	100
41	5	1	León	León	Pacific	8.68	100
42	5	1	León	León	Pacific	9.13	8.8
43	5	1	León	León	Pacific	8.61	100
44	5	1	León	León	Pacific	8.83	99.4
45	5	1	León	León	Pacific	8.65	100
46	5	1	León	León	Pacific	8.58	100
47	5	1	León	León	Pacific	8.85	99
48	5	1	León	León	Pacific	8.71	100
49	5	1	León	León	Pacific	8.85	99
50	5	1	León	León	Pacific	8.81	99.6
51	6	1	León	León	Pacific	8.67	100
52	6	1	León	León	Pacific	9.1	16.8
53	6	1	León	León	Pacific	8.69	100
54	6	1	León	León	Pacific	8.66	100
55	6	1	León	León	Pacific	8.89	97.3
56	6	1	León	León	Pacific	8.91	95.6
57	6	1	León	León	Pacific	9.09	20.5
58	6	1	León	León	Pacific	8.98	79.5
59	6	1	León	León	Pacific	8.35	100
60	6	1	León	León	Pacific	9.07	29.7
61	7	1	León	León	Pacific	9.02	59.1
62	7	1	León	León	Pacific	8.86	98.7
63	7	1	León	León	Pacific	8.72	100
64	7	1	León	León	Pacific	8.83	99.4
65	7	1	León	León	Pacific	8.92	94.4
66	7	1	León	León	Pacific	8.66	100
67	7	1	León	León	Pacific	8.8	99.7
68	7	1	León	León	Pacific	9.19	2.3
69	7	1	León	León	Pacific	8.94	91.2
70	7	1	León	León	Pacific	9.09	20.5
71	8	1	León	León	Pacific	8.9	96.5
72	8	1	León	León	Pacific	8.99	75.2
73	8	1	León	León	Pacific	8.67	100
74	8	1	León	León	Pacific	8.99	75.2
75	8	1	León	León	Pacific	8.87	98.3
76	8	1	León	León	Pacific	8.24	100
77	8	1	León	León	Pacific	8.62	100
78	8	1	León	León	Pacific	8.64	100
79	8	1	León	León	Pacific	9.01	64.9
80	8	1	León	León	Pacific	8.86	98.7
81	9	1	León	León	Pacific	9.06	35.1
82	9	1	León	León	Pacific	8.65	100
83	9	1	León	León	Pacific	8.98	79.5
84	9	1	León	León	Pacific	8.87	98.3
85	9	1	León	León	Pacific	8.72	100
86	9	1	León	León	Pacific	8.76	100
87	9	1	León	León	Pacific	8.97	83.2
88	9	1	León	León	Pacific	8.75	100
89	9	1	León	León	Pacific	8.65	100
90	9	1	León	León	Pacific	8.51	100
91	10	2	León	León	Pacific	9.03	53.1
92	10	2	León	León	Pacific	8.83	99.4
93	10	2	León	León	Pacific	8.49	100
94	10	2	León	León	Pacific	8.9	96.5
95	10	2	León	León	Pacific	8.24	100
96	10	2	León	León	Pacific	8.16	100
97	10	2	León	León	Pacific	8.77	99.9
98	10	2	León	León	Pacific	8.84	99.2
99	10	2	León	León	Pacific	8.86	98.7
100	10	2	León	León	Pacific	9.37	0
101	11	2	León	León	Pacific	8.83	99.4
102	11	2	León	León	Pacific	9.19	2.3
103	11	2	León	León	Pacific	9	70.3
104	11	2	León	León	Pacific	9.47	0
105	11	2	León	León	Pacific	8.82	99.5
106	11	2	León	León	Pacific	8.96	86.3
107	11	2	León	León	Pacific	8.88	97.8
108	11	2	León	León	Pacific	8.9	96.5
109	11	2	León	León	Pacific	8.69	100
110	11	2	León	León	Pacific	9.16	4.4
111	12	2	León	León	Pacific	8.75	100
112	12	2	León	León	Pacific	8.76	100
113	12	2	León	León	Pacific	8.69	100
114	12	2	León	León	Pacific	8.85	99
115	12	2	León	León	Pacific	8.92	94.4
116	12	2	León	León	Pacific	8.72	100
117	12	2	León	León	Pacific	9.11	13.7
118	12	2	León	León	Pacific	8.92	94.4
119	12	2	León	León	Pacific	8.79	99.8
120	12	2	León	León	Pacific	8.82	99.5
121	13	2	León	León	Pacific	8.99	75.2
122	13	2	León	León	Pacific	9.03	53.1
123	13	2	León	León	Pacific	8.82	99.5
124	13	2	León	León	Pacific	8.8	99.7
125	13	2	León	León	Pacific	9.03	53.1
126	13	2	León	León	Pacific	9.01	64.9
127	13	2	León	León	Pacific	9.23	0.8
128	13	2	León	León	Pacific	9.05	40.9
129	13	2	León	León	Pacific	9.37	0
130	13	2	León	León	Pacific	8.87	98.3
131	14	2	León	León	Pacific	8.8	99.7
132	14	2	León	León	Pacific	8.52	100
133	14	2	León	León	Pacific	8.64	100
134	14	2	León	León	Pacific	8.6	100
135	14	2	León	León	Pacific	8.81	99.6
136	14	2	León	León	Pacific	8.63	100
137	14	2	León	León	Pacific	8.96	86.3
138	14	2	León	León	Pacific	8.01	100
139	14	2	León	León	Pacific	8.62	100
140	14	2	León	León	Pacific	8.86	98.7
141	15	2	León	León	Pacific	8.67	100
142	15	2	León	León	Pacific	8.51	100
143	15	2	León	León	Pacific	8.47	100
144	15	2	León	León	Pacific	8.51	100
145	15	2	León	León	Pacific	8.61	100
146	15	2	León	León	Pacific	8.44	100
147	15	2	León	León	Pacific	8.4	100
148	15	2	León	León	Pacific	8.92	94.4
149	15	2	León	León	Pacific	8.66	100
150	15	2	León	León	Pacific	8.48	100
151	16	2	León	León	Pacific	8.92	94.4
152	16	2	León	León	Pacific	8.74	100
153	16	2	León	León	Pacific	8.82	99.5
154	16	2	León	León	Pacific	8.72	100
155	16	2	León	León	Pacific	9.39	0
156	16	2	León	León	Pacific	8.48	100
157	16	2	León	León	Pacific	8.9	96.5
158	16	2	León	León	Pacific	8.29	100
159	16	2	León	León	Pacific	8.96	86.3
160	16	2	León	León	Pacific	8.87	98.3
161	17	2	León	León	Pacific	9.04	46.9
162	17	2	León	León	Pacific	9	70.3
163	17	2	León	León	Pacific	9.18	2.7
164	17	2	León	León	Pacific	8.77	99.9
165	17	2	León	León	Pacific	8.87	98.3
166	17	2	León	León	Pacific	8.85	99
167	17	2	León	León	Pacific	8.74	100
168	17	2	León	León	Pacific	8.65	100
169	17	2	León	León	Pacific	8.92	94.4
170	17	2	León	León	Pacific	9.33	0
171	18	2	León	León	Pacific	8.82	99.5
172	18	2	León	León	Pacific	8.99	75.2
173	18	2	León	León	Pacific	8.8	99.7
174	18	2	León	León	Pacific	8.75	100
175	18	2	León	León	Pacific	9.01	64.9
176	18	2	León	León	Pacific	8.98	79.5
177	18	2	León	León	Pacific	8.57	100
178	18	2	León	León	Pacific	8.72	100
179	18	2	León	León	Pacific	8.73	100
180	18	2	León	León	Pacific	8.99	75.2
181	19	3	Boaco	Boaco	Central	7.96	100
182	19	3	Boaco	Boaco	Central	8.57	100
183	19	3	Boaco	Boaco	Central	8.77	99.9
184	19	3	Boaco	Boaco	Central	8.59	100
185	19	3	Boaco	Boaco	Central	8.56	100
186	19	3	Boaco	Boaco	Central	8.68	100
187	19	3	Boaco	Boaco	Central	8.72	100
188	19	3	Boaco	Boaco	Central	8	100
189	19	3	Boaco	Boaco	Central	8.65	100
190	19	3	Boaco	Boaco	Central	8.85	99
191	20	3	Boaco	Boaco	Central	9.05	40.9
192	20	3	Boaco	Boaco	Central	8.87	98.3
193	20	3	Boaco	Boaco	Central	8.87	98.3
194	20	3	Boaco	Boaco	Central	8.7	100
195	20	3	Boaco	Boaco	Central	8.65	100
196	20	3	Boaco	Boaco	Central	8.95	89
197	20	3	Boaco	Boaco	Central	8.94	91.2
198	20	3	Boaco	Boaco	Central	8.84	99.2
199	20	3	Boaco	Boaco	Central	8.31	100
200	20	3	Boaco	Boaco	Central	8.77	99.9
201	21	3	Boaco	Boaco	Central	8.92	94.4
202	21	3	Boaco	Boaco	Central	8.44	100
203	21	3	Boaco	Boaco	Central	8.54	100
204	21	3	Boaco	Boaco	Central	9.09	20.5
205	21	3	Boaco	Boaco	Central	9.08	24.8
206	21	3	Boaco	Boaco	Central	9.29	0.2
207	21	3	Boaco	Boaco	Central	8.83	99.4
208	21	3	Boaco	Boaco	Central	8.59	100
209	21	3	Boaco	Boaco	Central	8.21	100
210	21	3	Boaco	Boaco	Central	8.75	100
211	22	3	Boaco	Boaco	Central	8.97	83.2
212	22	3	Boaco	Boaco	Central	8.67	100
213	22	3	Boaco	Boaco	Central	8.91	95.6
214	22	3	Boaco	Boaco	Central	8.41	100
215	22	3	Boaco	Boaco	Central	9.19	2.3
216	22	3	Boaco	Boaco	Central	8.88	97.8
217	22	3	Boaco	Boaco	Central	8.57	100
218	22	3	Boaco	Boaco	Central	9.05	40.9
219	22	3	Boaco	Boaco	Central	9.06	35.1
220	22	3	Boaco	Boaco	Central	8.59	100
221	23	3	Boaco	Boaco	Central	8.57	100
222	23	3	Boaco	Boaco	Central	8.76	100
223	23	3	Boaco	Boaco	Central	8.7	100
224	23	3	Boaco	Boaco	Central	8.27	100
225	23	3	Boaco	Boaco	Central	8.36	100
226	23	3	Boaco	Boaco	Central	8.73	100
227	23	3	Boaco	Boaco	Central	8.81	99.6
228	23	3	Boaco	Boaco	Central	8.98	79.5
229	23	3	Boaco	Boaco	Central	8.52	100
230	23	3	Boaco	Boaco	Central	8.23	100
231	24	4	Teustepe	Boaco	Central	8.71	100
232	24	4	Teustepe	Boaco	Central	8.34	100
233	24	4	Teustepe	Boaco	Central	8.35	100
234	24	4	Teustepe	Boaco	Central	8.8	99.7
235	24	4	Teustepe	Boaco	Central	8.74	100
236	24	4	Teustepe	Boaco	Central	8.31	100
237	24	4	Teustepe	Boaco	Central	9.04	46.9
238	24	4	Teustepe	Boaco	Central	8.6	100
239	24	4	Teustepe	Boaco	Central	8.19	100
240	24	4	Teustepe	Boaco	Central	8.47	100
241	25	4	Teustepe	Boaco	Central	8.73	100
242	25	4	Teustepe	Boaco	Central	8.79	99.8
243	25	4	Teustepe	Boaco	Central	8.75	100
244	25	4	Teustepe	Boaco	Central	8.64	100
245	25	4	Teustepe	Boaco	Central	8.59	100
246	25	4	Teustepe	Boaco	Central	8.49	100
247	25	4	Teustepe	Boaco	Central	7.95	100
248	25	4	Teustepe	Boaco	Central	8.2	100
249	25	4	Teustepe	Boaco	Central	8.48	100
250	25	4	Teustepe	Boaco	Central	8.42	100
251	26	4	Teustepe	Boaco	Central	9.18	2.7
252	26	4	Teustepe	Boaco	Central	8.79	99.8
253	26	4	Teustepe	Boaco	Central	8.53	100
254	26	4	Teustepe	Boaco	Central	8.72	100
255	26	4	Teustepe	Boaco	Central	8.58	100
256	26	4	Teustepe	Boaco	Central	8.78	99.8
257	26	4	Teustepe	Boaco	Central	8.64	100
258	26	4	Teustepe	Boaco	Central	8.74	100
259	26	4	Teustepe	Boaco	Central	8.53	100
260	26	4	Teustepe	Boaco	Central	8.74	100
261	27	4	Teustepe	Boaco	Central	8.77	99.9
262	27	4	Teustepe	Boaco	Central	8.47	100
263	27	4	Teustepe	Boaco	Central	8.21	100
264	27	4	Teustepe	Boaco	Central	8.64	100
265	27	4	Teustepe	Boaco	Central	8.75	100
266	27	4	Teustepe	Boaco	Central	8.54	100
267	27	4	Teustepe	Boaco	Central	8.74	100
268	27	4	Teustepe	Boaco	Central	8.57	100
269	27	4	Teustepe	Boaco	Central	7.83	100
270	27	4	Teustepe	Boaco	Central	8.54	100
271	28	4	Teustepe	Boaco	Central	8.2	100
272	28	4	Teustepe	Boaco	Central	8.03	100
273	28	4	Teustepe	Boaco	Central	8.59	100
274	28	4	Teustepe	Boaco	Central	8.42	100
275	28	4	Teustepe	Boaco	Central	8.43	100
276	28	4	Teustepe	Boaco	Central	8.5	100
277	28	4	Teustepe	Boaco	Central	8.42	100
278	28	4	Teustepe	Boaco	Central	8.75	100
279	28	4	Teustepe	Boaco	Central	8.14	100
280	28	4	Teustepe	Boaco	Central	8.48	100
281	29	5	Villanueva	Chinandega	Pacific	8.66	100
282	29	5	Villanueva	Chinandega	Pacific	8.66	100
283	29	5	Villanueva	Chinandega	Pacific	8.54	100
284	29	5	Villanueva	Chinandega	Pacific	8.8	99.7
285	29	5	Villanueva	Chinandega	Pacific	8.5	100
286	29	5	Villanueva	Chinandega	Pacific	8.43	100
287	29	5	Villanueva	Chinandega	Pacific	8.56	100
288	29	5	Villanueva	Chinandega	Pacific	8.59	100
289	29	5	Villanueva	Chinandega	Pacific	8.62	100
290	29	5	Villanueva	Chinandega	Pacific	8.59	100
291	30	5	Villanueva	Chinandega	Pacific	8.88	97.8
292	30	5	Villanueva	Chinandega	Pacific	9.09	20.5
293	30	5	Villanueva	Chinandega	Pacific	8.78	99.8
294	30	5	Villanueva	Chinandega	Pacific	8.74	100
295	30	5	Villanueva	Chinandega	Pacific	8.65	100
296	30	5	Villanueva	Chinandega	Pacific	8.79	99.8
297	30	5	Villanueva	Chinandega	Pacific	8.95	89
298	30	5	Villanueva	Chinandega	Pacific	8.7	100
299	30	5	Villanueva	Chinandega	Pacific	8.72	100
300	30	5	Villanueva	Chinandega	Pacific	8.6	100
301	31	5	Villanueva	Chinandega	Pacific	8.76	100
302	31	5	Villanueva	Chinandega	Pacific	8.74	100
303	31	5	Villanueva	Chinandega	Pacific	8.54	100
304	31	5	Villanueva	Chinandega	Pacific	8.57	100
305	31	5	Villanueva	Chinandega	Pacific	8.81	99.6
306	31	5	Villanueva	Chinandega	Pacific	8.39	100
307	31	5	Villanueva	Chinandega	Pacific	8.59	100
308	31	5	Villanueva	Chinandega	Pacific	8.53	100
309	31	5	Villanueva	Chinandega	Pacific	8.79	99.8
310	31	5	Villanueva	Chinandega	Pacific	8.19	100
311	32	5	Villanueva	Chinandega	Pacific	8.9	96.5
312	32	5	Villanueva	Chinandega	Pacific	8.68	100
313	32	5	Villanueva	Chinandega	Pacific	8.54	100
314	32	5	Villanueva	Chinandega	Pacific	8.4	100
315	32	5	Villanueva	Chinandega	Pacific	8.73	100
316	32	5	Villanueva	Chinandega	Pacific	8.43	100
317	32	5	Villanueva	Chinandega	Pacific	8.69	100
318	32	5	Villanueva	Chinandega	Pacific	8.75	100
319	32	5	Villanueva	Chinandega	Pacific	8.26	100
320	32	5	Villanueva	Chinandega	Pacific	8.43	100
321	33	5	Villanueva	Chinandega	Pacific	8.63	100
322	33	5	Villanueva	Chinandega	Pacific	8.56	100
323	33	5	Villanueva	Chinandega	Pacific	8.62	100
324	33	5	Villanueva	Chinandega	Pacific	8.5	100
325	33	5	Villanueva	Chinandega	Pacific	8.44	100
326	33	5	Villanueva	Chinandega	Pacific	8.74	100
327	33	5	Villanueva	Chinandega	Pacific	8.87	98.3
328	33	5	Villanueva	Chinandega	Pacific	8.52	100
329	33	5	Villanueva	Chinandega	Pacific	8.39	100
330	33	5	Villanueva	Chinandega	Pacific	8.66	100
331	34	5	Villanueva	Chinandega	Pacific	8.32	100
332	34	5	Villanueva	Chinandega	Pacific	8.86	98.7
333	34	5	Villanueva	Chinandega	Pacific	8.67	100
334	34	5	Villanueva	Chinandega	Pacific	8.21	100
335	34	5	Villanueva	Chinandega	Pacific	8.52	100
336	34	5	Villanueva	Chinandega	Pacific	8.66	100
337	34	5	Villanueva	Chinandega	Pacific	8.5	100
338	34	5	Villanueva	Chinandega	Pacific	8.59	100
339	34	5	Villanueva	Chinandega	Pacific	8.37	100
340	34	5	Villanueva	Chinandega	Pacific	8.27	100
341	35	5	Villanueva	Chinandega	Pacific	8.62	100
342	35	5	Villanueva	Chinandega	Pacific	9.13	8.8
343	35	5	Villanueva	Chinandega	Pacific	8.66	100
344	35	5	Villanueva	Chinandega	Pacific	8.73	100
345	35	5	Villanueva	Chinandega	Pacific	8.58	100
346	35	5	Villanueva	Chinandega	Pacific	8.8	99.7
347	35	5	Villanueva	Chinandega	Pacific	8.63	100
348	35	5	Villanueva	Chinandega	Pacific	8.48	100
349	35	5	Villanueva	Chinandega	Pacific	8.54	100
350	35	5	Villanueva	Chinandega	Pacific	8.47	100
351	36	5	Villanueva	Chinandega	Pacific	8.62	100
352	36	5	Villanueva	Chinandega	Pacific	8.5	100
353	36	5	Villanueva	Chinandega	Pacific	8.51	100
354	36	5	Villanueva	Chinandega	Pacific	8.61	100
355	36	5	Villanueva	Chinandega	Pacific	8.49	100
356	36	5	Villanueva	Chinandega	Pacific	8.76	100
357	36	5	Villanueva	Chinandega	Pacific	7.96	100
358	36	5	Villanueva	Chinandega	Pacific	8.52	100
359	36	5	Villanueva	Chinandega	Pacific	8.69	100
360	36	5	Villanueva	Chinandega	Pacific	8.66	100
361	37	5	Villanueva	Chinandega	Pacific	8.68	100
362	37	5	Villanueva	Chinandega	Pacific	8.48	100
363	37	5	Villanueva	Chinandega	Pacific	8.5	100
364	37	5	Villanueva	Chinandega	Pacific	8.6	100
365	37	5	Villanueva	Chinandega	Pacific	8.8	99.7
366	37	5	Villanueva	Chinandega	Pacific	8.64	100
367	37	5	Villanueva	Chinandega	Pacific	8.45	100
368	37	5	Villanueva	Chinandega	Pacific	8.46	100
369	37	5	Villanueva	Chinandega	Pacific	8.21	100
370	37	5	Villanueva	Chinandega	Pacific	8.51	100
371	38	6	Somoto	Madriz	North	8.87	98.3
372	38	6	Somoto	Madriz	North	8.91	95.6
373	38	6	Somoto	Madriz	North	8.48	100
374	38	6	Somoto	Madriz	North	8.65	100
375	38	6	Somoto	Madriz	North	8.8	99.7
376	38	6	Somoto	Madriz	North	8.72	100
377	38	6	Somoto	Madriz	North	8.57	100
378	38	6	Somoto	Madriz	North	8.6	100
379	38	6	Somoto	Madriz	North	8.53	100
380	38	6	Somoto	Madriz	North	8.74	100
381	39	6	Somoto	Madriz	North	8.58	100
382	39	6	Somoto	Madriz	North	8.85	99
383	39	6	Somoto	Madriz	North	8.79	99.8
384	39	6	Somoto	Madriz	North	8.47	100
385	39	6	Somoto	Madriz	North	8.87	98.3
386	39	6	Somoto	Madriz	North	8.88	97.8
387	39	6	Somoto	Madriz	North	8.79	99.8
388	39	6	Somoto	Madriz	North	8.65	100
389	39	6	Somoto	Madriz	North	8.54	100
390	39	6	Somoto	Madriz	North	8.77	99.9
391	40	6	Somoto	Madriz	North	8.65	100
392	40	6	Somoto	Madriz	North	8.65	100
393	40	6	Somoto	Madriz	North	8.82	99.5
394	40	6	Somoto	Madriz	North	8.74	100
395	40	6	Somoto	Madriz	North	9.04	46.9
396	40	6	Somoto	Madriz	North	8.77	99.9
397	40	6	Somoto	Madriz	North	8.69	100
398	40	6	Somoto	Madriz	North	9.36	0
399	40	6	Somoto	Madriz	North	8.85	99
400	40	6	Somoto	Madriz	North	8.72	100
401	41	6	Somoto	Madriz	North	8.25	100
402	41	6	Somoto	Madriz	North	8.73	100
403	41	6	Somoto	Madriz	North	8.78	99.8
404	41	6	Somoto	Madriz	North	8.66	100
405	41	6	Somoto	Madriz	North	8.87	98.3
406	41	6	Somoto	Madriz	North	8.83	99.4
407	41	6	Somoto	Madriz	North	8.34	100
408	41	6	Somoto	Madriz	North	8.54	100
409	41	6	Somoto	Madriz	North	8.88	97.8
410	41	6	Somoto	Madriz	North	9	70.3
411	42	6	Somoto	Madriz	North	9.06	35.1
412	42	6	Somoto	Madriz	North	9.03	53.1
413	42	6	Somoto	Madriz	North	8.64	100
414	42	6	Somoto	Madriz	North	8.72	100
415	42	6	Somoto	Madriz	North	8.79	99.8
416	42	6	Somoto	Madriz	North	8.59	100
417	42	6	Somoto	Madriz	North	8.7	100
418	42	6	Somoto	Madriz	North	8.51	100
419	42	6	Somoto	Madriz	North	8.77	99.9
420	42	6	Somoto	Madriz	North	8.8	99.7
421	43	6	Somoto	Madriz	North	8.62	100
422	43	6	Somoto	Madriz	North	8.72	100
423	43	6	Somoto	Madriz	North	9.06	35.1
424	43	6	Somoto	Madriz	North	8.62	100
425	43	6	Somoto	Madriz	North	8.85	99
426	43	6	Somoto	Madriz	North	8.95	89
427	43	6	Somoto	Madriz	North	8.86	98.7
428	43	6	Somoto	Madriz	North	9.08	24.8
429	43	6	Somoto	Madriz	North	8.87	98.3
430	43	6	Somoto	Madriz	North	8.98	79.5
431	44	7	Somoto	Madriz	North	8.82	99.5
432	44	7	Somoto	Madriz	North	9.06	35.1
433	44	7	Somoto	Madriz	North	9.06	35.1
434	44	7	Somoto	Madriz	North	8.74	100
435	44	7	Somoto	Madriz	North	8.94	91.2
436	44	7	Somoto	Madriz	North	8.8	99.7
437	44	7	Somoto	Madriz	North	9.28	0.2
438	44	7	Somoto	Madriz	North	8.83	99.4
439	44	7	Somoto	Madriz	North	8.16	100
440	44	7	Somoto	Madriz	North	8.87	98.3
441	45	7	Somoto	Madriz	North	8.63	100
442	45	7	Somoto	Madriz	North	8.55	100
443	45	7	Somoto	Madriz	North	8.51	100
444	45	7	Somoto	Madriz	North	8.91	95.6
445	45	7	Somoto	Madriz	North	8.56	100
446	45	7	Somoto	Madriz	North	8.79	99.8
447	45	7	Somoto	Madriz	North	9.05	40.9
448	45	7	Somoto	Madriz	North	8.71	100
449	45	7	Somoto	Madriz	North	8.62	100
450	45	7	Somoto	Madriz	North	9.06	35.1
451	46	8	Teustepe	Boaco	Central	8.83	99.4
452	46	8	Teustepe	Boaco	Central	8.95	89
453	46	8	Teustepe	Boaco	Central	8.97	83.2
454	46	8	Teustepe	Boaco	Central	9.36	0
455	46	8	Teustepe	Boaco	Central	8.81	99.6
456	46	8	Teustepe	Boaco	Central	9.64	0
457	46	8	Teustepe	Boaco	Central	9.11	13.7
458	46	8	Teustepe	Boaco	Central	8.23	100
459	46	8	Teustepe	Boaco	Central	8.94	91.2
460	46	8	Teustepe	Boaco	Central	8.51	100
461	47	8	Teustepe	Boaco	Central	8.8	99.7
462	47	8	Teustepe	Boaco	Central	8.67	100
463	47	8	Teustepe	Boaco	Central	9.19	2.3
464	47	8	Teustepe	Boaco	Central	9.05	40.9
465	47	8	Teustepe	Boaco	Central	8.88	97.8
466	47	8	Teustepe	Boaco	Central	8.93	92.3
467	47	8	Teustepe	Boaco	Central	9.17	3.5
468	47	8	Teustepe	Boaco	Central	9.24	0.6
469	47	8	Teustepe	Boaco	Central	9.01	64.9
470	47	8	Teustepe	Boaco	Central	9.23	0.8
471	48	8	Teustepe	Boaco	Central	8.59	100
472	48	8	Teustepe	Boaco	Central	8.78	99.8
473	48	8	Teustepe	Boaco	Central	8.68	100
474	48	8	Teustepe	Boaco	Central	9.05	40.9
475	48	8	Teustepe	Boaco	Central	8.7	100
476	48	8	Teustepe	Boaco	Central	9.33	0
477	48	8	Teustepe	Boaco	Central	9.09	20.5
478	48	8	Teustepe	Boaco	Central	9.19	2.3
479	48	8	Teustepe	Boaco	Central	8.95	89
480	48	8	Teustepe	Boaco	Central	9.19	2.3
481	49	8	Teustepe	Boaco	Central	8.59	100
482	49	8	Teustepe	Boaco	Central	9.15	5.6
483	49	8	Teustepe	Boaco	Central	8.92	94.4
484	49	8	Teustepe	Boaco	Central	9.06	35.1
485	49	8	Teustepe	Boaco	Central	9.04	46.9
486	49	8	Teustepe	Boaco	Central	8.95	89
487	49	8	Teustepe	Boaco	Central	9.09	20.5
488	49	8	Teustepe	Boaco	Central	9.1	16.8
489	49	8	Teustepe	Boaco	Central	8.95	89
490	49	8	Teustepe	Boaco	Central	9.24	0.6
491	50	8	Teustepe	Boaco	Central	8.56	100
492	50	8	Teustepe	Boaco	Central	8.67	100
493	50	8	Teustepe	Boaco	Central	8.91	95.6
494	50	8	Teustepe	Boaco	Central	8.68	100
495	50	8	Teustepe	Boaco	Central	8.78	99.8
496	50	8	Teustepe	Boaco	Central	8.94	91.2
497	50	8	Teustepe	Boaco	Central	8.8	99.7
498	50	8	Teustepe	Boaco	Central	8.74	100
499	50	8	Teustepe	Boaco	Central	8.73	100
500	50	8	Teustepe	Boaco	Central	9.02	59.1
501	51	8	Teustepe	Boaco	Central	8.56	100
502	51	8	Teustepe	Boaco	Central	8.73	100
503	51	8	Teustepe	Boaco	Central	9.19	2.3
504	51	8	Teustepe	Boaco	Central	8.69	100
505	51	8	Teustepe	Boaco	Central	8.8	99.7
506	51	8	Teustepe	Boaco	Central	8.84	99.2
507	51	8	Teustepe	Boaco	Central	8.78	99.8
508	51	8	Teustepe	Boaco	Central	8.81	99.6
509	51	8	Teustepe	Boaco	Central	8.9	96.5
510	51	8	Teustepe	Boaco	Central	8.94	91.2
511	52	8	Teustepe	Boaco	Central	8.54	100
512	52	8	Teustepe	Boaco	Central	8.8	99.7
513	52	8	Teustepe	Boaco	Central	8.68	100
514	52	8	Teustepe	Boaco	Central	8.81	99.6
515	52	8	Teustepe	Boaco	Central	8.82	99.5
516	52	8	Teustepe	Boaco	Central	8.9	96.5
517	52	8	Teustepe	Boaco	Central	8.83	99.4
518	52	8	Teustepe	Boaco	Central	9.05	40.9
519	52	8	Teustepe	Boaco	Central	8.7	100
520	52	8	Teustepe	Boaco	Central	8.85	99
521	53	8	Teustepe	Boaco	Central	8.93	92.3
522	53	8	Teustepe	Boaco	Central	9.59	0
523	53	8	Teustepe	Boaco	Central	9.06	35.1
524	53	8	Teustepe	Boaco	Central	8.97	83.2
525	53	8	Teustepe	Boaco	Central	8.62	100
526	53	8	Teustepe	Boaco	Central	9.09	20.5
527	53	8	Teustepe	Boaco	Central	9.11	13.7
528	53	8	Teustepe	Boaco	Central	9.02	59.1
529	53	8	Teustepe	Boaco	Central	9.05	40.9
530	53	8	Teustepe	Boaco	Central	9.18	2.7
531	54	8	Teustepe	Boaco	Central	8.83	99.4
532	54	8	Teustepe	Boaco	Central	8.67	100
533	54	8	Teustepe	Boaco	Central	8.73	100
534	54	8	Teustepe	Boaco	Central	8.2	100
535	54	8	Teustepe	Boaco	Central	8.7	100
536	54	8	Teustepe	Boaco	Central	8.58	100
537	54	8	Teustepe	Boaco	Central	8.76	100
538	54	8	Teustepe	Boaco	Central	8.66	100
539	54	8	Teustepe	Boaco	Central	8.84	99.2
540	54	8	Teustepe	Boaco	Central	8.68	100
541	55	8	Teustepe	Boaco	Central	8.39	100
542	55	8	Teustepe	Boaco	Central	8.64	100
543	55	8	Teustepe	Boaco	Central	8.5	100
544	55	8	Teustepe	Boaco	Central	8.66	100
545	55	8	Teustepe	Boaco	Central	8.58	100
546	55	8	Teustepe	Boaco	Central	8.56	100
547	55	8	Teustepe	Boaco	Central	8.55	100
548	55	8	Teustepe	Boaco	Central	8.48	100
549	55	8	Teustepe	Boaco	Central	9.2	1.7
550	55	8	Teustepe	Boaco	Central	8.62	100
551	56	9	Teustepe	Boaco	Central	8.81	99.6
552	56	9	Teustepe	Boaco	Central	8.73	100
553	56	9	Teustepe	Boaco	Central	8.76	100
554	56	9	Teustepe	Boaco	Central	8.69	100
555	56	9	Teustepe	Boaco	Central	8.66	100
556	56	9	Teustepe	Boaco	Central	8.93	92.3
557	56	9	Teustepe	Boaco	Central	8.48	100
558	56	9	Teustepe	Boaco	Central	8.6	100
559	56	9	Teustepe	Boaco	Central	8.9	96.5
560	56	9	Teustepe	Boaco	Central	8.63	100
561	57	9	Teustepe	Boaco	Central	8.69	100
562	57	9	Teustepe	Boaco	Central	8.71	100
563	57	9	Teustepe	Boaco	Central	8.53	100
564	57	9	Teustepe	Boaco	Central	8.67	100
565	57	9	Teustepe	Boaco	Central	8.68	100
566	57	9	Teustepe	Boaco	Central	8.82	99.5
567	57	9	Teustepe	Boaco	Central	8.61	100
568	57	9	Teustepe	Boaco	Central	8.73	100
569	57	9	Teustepe	Boaco	Central	8.8	99.7
570	57	9	Teustepe	Boaco	Central	8.71	100
571	58	9	Teustepe	Boaco	Central	8.45	100
572	58	9	Teustepe	Boaco	Central	8.13	100
573	58	9	Teustepe	Boaco	Central	8.62	100
574	58	9	Teustepe	Boaco	Central	8.75	100
575	58	9	Teustepe	Boaco	Central	8.84	99.2
576	58	9	Teustepe	Boaco	Central	9.01	64.9
577	58	9	Teustepe	Boaco	Central	8.24	100
578	58	9	Teustepe	Boaco	Central	8.91	95.6
579	58	9	Teustepe	Boaco	Central	8.75	100
580	58	9	Teustepe	Boaco	Central	8.84	99.2
581	59	9	Teustepe	Boaco	Central	8.88	97.8
582	59	9	Teustepe	Boaco	Central	8.88	97.8
583	59	9	Teustepe	Boaco	Central	8.85	99
584	59	9	Teustepe	Boaco	Central	8.54	100
585	59	9	Teustepe	Boaco	Central	8.69	100
586	59	9	Teustepe	Boaco	Central	8.93	92.3
587	59	9	Teustepe	Boaco	Central	8.64	100
588	59	9	Teustepe	Boaco	Central	8.35	100
589	59	9	Teustepe	Boaco	Central	9.02	59.1
590	59	9	Teustepe	Boaco	Central	8.72	100
591	60	9	Teustepe	Boaco	Central	8.67	100
592	60	9	Teustepe	Boaco	Central	8.91	95.6
593	60	9	Teustepe	Boaco	Central	8.67	100
594	60	9	Teustepe	Boaco	Central	8.61	100
595	60	9	Teustepe	Boaco	Central	8.75	100
596	60	9	Teustepe	Boaco	Central	8.85	99
597	60	9	Teustepe	Boaco	Central	8.96	86.3
598	60	9	Teustepe	Boaco	Central	8.99	75.2
599	60	9	Teustepe	Boaco	Central	8.91	95.6
600	60	9	Teustepe	Boaco	Central	8.64	100
601	61	9	Teustepe	Boaco	Central	8.7	100
602	61	9	Teustepe	Boaco	Central	8.59	100
603	61	9	Teustepe	Boaco	Central	8.35	100
604	61	9	Teustepe	Boaco	Central	8.58	100
605	61	9	Teustepe	Boaco	Central	8.73	100
606	61	9	Teustepe	Boaco	Central	8.76	100
607	61	9	Teustepe	Boaco	Central	8.66	100
608	61	9	Teustepe	Boaco	Central	8.61	100
609	61	9	Teustepe	Boaco	Central	8.8	99.7
610	61	9	Teustepe	Boaco	Central	8.32	100
611	62	9	Teustepe	Boaco	Central	8.99	75.2
612	62	9	Teustepe	Boaco	Central	9.13	8.8
613	62	9	Teustepe	Boaco	Central	9.01	64.9
614	62	9	Teustepe	Boaco	Central	9.01	64.9
615	62	9	Teustepe	Boaco	Central	8.83	99.4
616	62	9	Teustepe	Boaco	Central	8.93	92.3
617	62	9	Teustepe	Boaco	Central	8.76	100
618	62	9	Teustepe	Boaco	Central	9.15	5.6
619	62	9	Teustepe	Boaco	Central	8.63	100
620	62	9	Teustepe	Boaco	Central	8.76	100
621	63	9	Teustepe	Boaco	Central	8.69	100
622	63	9	Teustepe	Boaco	Central	8.73	100
623	63	9	Teustepe	Boaco	Central	8.65	100
624	63	9	Teustepe	Boaco	Central	7.92	100
625	63	9	Teustepe	Boaco	Central	8.76	100
626	63	9	Teustepe	Boaco	Central	8.85	99
627	63	9	Teustepe	Boaco	Central	8.61	100
628	63	9	Teustepe	Boaco	Central	8.46	100
629	63	9	Teustepe	Boaco	Central	8.46	100
630	63	9	Teustepe	Boaco	Central	8.53	100
631	64	9	Teustepe	Boaco	Central	8.72	100
632	64	9	Teustepe	Boaco	Central	8.84	99.2
633	64	9	Teustepe	Boaco	Central	8.8	99.7
634	64	9	Teustepe	Boaco	Central	8.61	100
635	64	9	Teustepe	Boaco	Central	8.58	100
636	64	9	Teustepe	Boaco	Central	8.69	100
637	64	9	Teustepe	Boaco	Central	8.75	100
638	64	9	Teustepe	Boaco	Central	8.72	100
639	64	9	Teustepe	Boaco	Central	8.9	96.5
640	64	9	Teustepe	Boaco	Central	8.78	99.8
641	65	9	Teustepe	Boaco	Central	8.7	100
642	65	9	Teustepe	Boaco	Central	8.5	100
643	65	9	Teustepe	Boaco	Central	8.31	100
644	65	9	Teustepe	Boaco	Central	8.72	100
645	65	9	Teustepe	Boaco	Central	8.38	100
646	65	9	Teustepe	Boaco	Central	8.53	100
647	65	9	Teustepe	Boaco	Central	8.54	100
648	65	9	Teustepe	Boaco	Central	8.39	100
649	65	9	Teustepe	Boaco	Central	8.42	100
650	65	9	Teustepe	Boaco	Central	8.54	100
651	66	10	Villanueva	Chinandega	Pacific	8.84	99.2
652	66	10	Villanueva	Chinandega	Pacific	8.87	98.3
653	66	10	Villanueva	Chinandega	Pacific	8.66	100
654	66	10	Villanueva	Chinandega	Pacific	8.5	100
655	66	10	Villanueva	Chinandega	Pacific	8.46	100
656	66	10	Villanueva	Chinandega	Pacific	8.54	100
657	66	10	Villanueva	Chinandega	Pacific	9.02	59.1
658	66	10	Villanueva	Chinandega	Pacific	8.92	94.4
659	66	10	Villanueva	Chinandega	Pacific	8.66	100
660	66	10	Villanueva	Chinandega	Pacific	8.64	100
661	67	10	Villanueva	Chinandega	Pacific	8.74	100
662	67	10	Villanueva	Chinandega	Pacific	8.7	100
663	67	10	Villanueva	Chinandega	Pacific	9.03	53.1
664	67	10	Villanueva	Chinandega	Pacific	8.93	92.3
665	67	10	Villanueva	Chinandega	Pacific	8.88	97.8
666	67	10	Villanueva	Chinandega	Pacific	8.59	100
667	67	10	Villanueva	Chinandega	Pacific	8.6	100
668	67	10	Villanueva	Chinandega	Pacific	8.81	99.6
669	67	10	Villanueva	Chinandega	Pacific	8.94	91.2
670	67	10	Villanueva	Chinandega	Pacific	8.85	99
671	68	10	Villanueva	Chinandega	Pacific	8.78	99.8
672	68	10	Villanueva	Chinandega	Pacific	8.74	100
673	68	10	Villanueva	Chinandega	Pacific	8.92	94.4
674	68	10	Villanueva	Chinandega	Pacific	9.3	0.1
675	68	10	Villanueva	Chinandega	Pacific	9.08	24.8
676	68	10	Villanueva	Chinandega	Pacific	8.8	99.7
677	68	10	Villanueva	Chinandega	Pacific	9.13	8.8
678	68	10	Villanueva	Chinandega	Pacific	8.99	75.2
679	68	10	Villanueva	Chinandega	Pacific	8.9	96.5
680	68	10	Villanueva	Chinandega	Pacific	8.82	99.5
681	69	10	Villanueva	Chinandega	Pacific	9.02	59.1
682	69	10	Villanueva	Chinandega	Pacific	8.7	100
683	69	10	Villanueva	Chinandega	Pacific	8.97	83.2
684	69	10	Villanueva	Chinandega	Pacific	9.08	24.8
685	69	10	Villanueva	Chinandega	Pacific	9.07	29.7
686	69	10	Villanueva	Chinandega	Pacific	8.76	100
687	69	10	Villanueva	Chinandega	Pacific	9.03	53.1
688	69	10	Villanueva	Chinandega	Pacific	9.17	3.5
689	69	10	Villanueva	Chinandega	Pacific	9.11	13.7
690	69	10	Villanueva	Chinandega	Pacific	9.19	2.3
691	70	10	Villanueva	Chinandega	Pacific	9.13	8.8
692	70	10	Villanueva	Chinandega	Pacific	9.26	0.4
693	70	10	Villanueva	Chinandega	Pacific	9.01	64.9
694	70	10	Villanueva	Chinandega	Pacific	9.19	2.3
695	70	10	Villanueva	Chinandega	Pacific	9.07	29.7
696	70	10	Villanueva	Chinandega	Pacific	9.14	7
697	70	10	Villanueva	Chinandega	Pacific	8.98	79.5
698	70	10	Villanueva	Chinandega	Pacific	8.72	100
699	70	10	Villanueva	Chinandega	Pacific	8.73	100
700	70	10	Villanueva	Chinandega	Pacific	8.9	96.5
701	71	10	Villanueva	Chinandega	Pacific	8.72	100
702	71	10	Villanueva	Chinandega	Pacific	9.05	40.9
703	71	10	Villanueva	Chinandega	Pacific	9.13	8.8
704	71	10	Villanueva	Chinandega	Pacific	9.12	11
705	71	10	Villanueva	Chinandega	Pacific	9.15	5.6
706	71	10	Villanueva	Chinandega	Pacific	8.91	95.6
707	71	10	Villanueva	Chinandega	Pacific	9.03	53.1
708	71	10	Villanueva	Chinandega	Pacific	9.19	2.3
709	71	10	Villanueva	Chinandega	Pacific	8.8	99.7
710	71	10	Villanueva	Chinandega	Pacific	9.18	2.7
711	72	10	Villanueva	Chinandega	Pacific	8.62	100
712	72	10	Villanueva	Chinandega	Pacific	8.74	100
713	72	10	Villanueva	Chinandega	Pacific	9.1	16.8
714	72	10	Villanueva	Chinandega	Pacific	8.78	99.8
715	72	10	Villanueva	Chinandega	Pacific	8.58	100
716	72	10	Villanueva	Chinandega	Pacific	9.03	53.1
717	72	10	Villanueva	Chinandega	Pacific	9.05	40.9
718	72	10	Villanueva	Chinandega	Pacific	8.93	92.3
719	72	10	Villanueva	Chinandega	Pacific	8.56	100
720	72	10	Villanueva	Chinandega	Pacific	9.34	0
721	73	10	Villanueva	Chinandega	Pacific	8.78	99.8
722	73	10	Villanueva	Chinandega	Pacific	8.77	99.9
723	73	10	Villanueva	Chinandega	Pacific	8.62	100
724	73	10	Villanueva	Chinandega	Pacific	8.68	100
725	73	10	Villanueva	Chinandega	Pacific	8.72	100
726	73	10	Villanueva	Chinandega	Pacific	8.59	100
727	73	10	Villanueva	Chinandega	Pacific	8.93	92.3
728	73	10	Villanueva	Chinandega	Pacific	8.59	100
729	73	10	Villanueva	Chinandega	Pacific	8.73	100
730	73	10	Villanueva	Chinandega	Pacific	8.7	100
731	74	10	Villanueva	Chinandega	Pacific	8.54	100
732	74	10	Villanueva	Chinandega	Pacific	8.67	100
733	74	10	Villanueva	Chinandega	Pacific	8.7	100
734	74	10	Villanueva	Chinandega	Pacific	8.87	98.3
735	74	10	Villanueva	Chinandega	Pacific	8.91	95.6
736	74	10	Villanueva	Chinandega	Pacific	8.7	100
737	74	10	Villanueva	Chinandega	Pacific	8.62	100
738	74	10	Villanueva	Chinandega	Pacific	8.76	100
739	74	10	Villanueva	Chinandega	Pacific	8.92	94.4
740	74	10	Villanueva	Chinandega	Pacific	8.96	86.3
741	75	10	Villanueva	Chinandega	Pacific	8.78	99.8
742	75	10	Villanueva	Chinandega	Pacific	8.48	100
743	75	10	Villanueva	Chinandega	Pacific	8.82	99.5
744	75	10	Villanueva	Chinandega	Pacific	8.8	99.7
745	75	10	Villanueva	Chinandega	Pacific	8.67	100
746	75	10	Villanueva	Chinandega	Pacific	8.77	99.9
747	75	10	Villanueva	Chinandega	Pacific	8.87	98.3
748	75	10	Villanueva	Chinandega	Pacific	8.47	100
749	75	10	Villanueva	Chinandega	Pacific	8.67	100
750	75	10	Villanueva	Chinandega	Pacific	8.6	100
751	76	11	Nagarote	León	Pacific	8.76	100
752	76	11	Nagarote	León	Pacific	8.77	99.9
753	76	11	Nagarote	León	Pacific	8.95	89
754	76	11	Nagarote	León	Pacific	9.06	35.1
755	76	11	Nagarote	León	Pacific	8.48	100
756	76	11	Nagarote	León	Pacific	8.75	100
757	76	11	Nagarote	León	Pacific	8.8	99.7
758	76	11	Nagarote	León	Pacific	8.93	92.3
759	76	11	Nagarote	León	Pacific	8.9	96.5
760	76	11	Nagarote	León	Pacific	8.96	86.3
761	77	11	Nagarote	León	Pacific	8.67	100
762	77	11	Nagarote	León	Pacific	8.75	100
763	77	11	Nagarote	León	Pacific	8.8	99.7
764	77	11	Nagarote	León	Pacific	8.78	99.8
765	77	11	Nagarote	León	Pacific	8.55	100
766	77	11	Nagarote	León	Pacific	8.81	99.6
767	77	11	Nagarote	León	Pacific	8.86	98.7
768	77	11	Nagarote	León	Pacific	8.84	99.2
769	77	11	Nagarote	León	Pacific	8.97	83.2
770	77	11	Nagarote	León	Pacific	8.3	100
771	78	11	Nagarote	León	Pacific	8.57	100
772	78	11	Nagarote	León	Pacific	8.73	100
773	78	11	Nagarote	León	Pacific	8.8	99.7
774	78	11	Nagarote	León	Pacific	8.58	100
775	78	11	Nagarote	León	Pacific	8.58	100
776	78	11	Nagarote	León	Pacific	8.64	100
777	78	11	Nagarote	León	Pacific	8.48	100
778	78	11	Nagarote	León	Pacific	8.5	100
779	78	11	Nagarote	León	Pacific	8.61	100
780	78	11	Nagarote	León	Pacific	8.59	100
781	79	11	Nagarote	León	Pacific	8.71	100
782	79	11	Nagarote	León	Pacific	8.82	99.5
783	79	11	Nagarote	León	Pacific	8.88	97.8
784	79	11	Nagarote	León	Pacific	8.6	100
785	79	11	Nagarote	León	Pacific	8.85	99
786	79	11	Nagarote	León	Pacific	8.66	100
787	79	11	Nagarote	León	Pacific	8.57	100
788	79	11	Nagarote	León	Pacific	8.58	100
789	79	11	Nagarote	León	Pacific	8.71	100
790	79	11	Nagarote	León	Pacific	8.65	100
791	80	11	Nagarote	León	Pacific	8.8	99.7
792	80	11	Nagarote	León	Pacific	8.31	100
793	80	11	Nagarote	León	Pacific	8.7	100
794	80	11	Nagarote	León	Pacific	8.66	100
795	80	11	Nagarote	León	Pacific	8.74	100
796	80	11	Nagarote	León	Pacific	8.29	100
797	80	11	Nagarote	León	Pacific	8.79	99.8
798	80	11	Nagarote	León	Pacific	8.81	99.6
799	80	11	Nagarote	León	Pacific	8.88	97.8
800	80	11	Nagarote	León	Pacific	8.68	100
801	81	11	Nagarote	León	Pacific	9.19	2.3
802	81	11	Nagarote	León	Pacific	9.09	20.5
803	81	11	Nagarote	León	Pacific	9.18	2.7
804	81	11	Nagarote	León	Pacific	8.87	98.3
805	81	11	Nagarote	León	Pacific	9.25	0.5
806	81	11	Nagarote	León	Pacific	9.15	5.6
807	81	11	Nagarote	León	Pacific	9.24	0.6
808	81	11	Nagarote	León	Pacific	9.06	35.1
809	81	11	Nagarote	León	Pacific	9.24	0.6
810	81	11	Nagarote	León	Pacific	9.23	0.8
811	82	11	Nagarote	León	Pacific	8.43	100
812	82	11	Nagarote	León	Pacific	8.69	100
813	82	11	Nagarote	León	Pacific	8.39	100
814	82	11	Nagarote	León	Pacific	8.42	100
815	82	11	Nagarote	León	Pacific	8.3	100
816	82	11	Nagarote	León	Pacific	8.47	100
817	82	11	Nagarote	León	Pacific	8.53	100
818	82	11	Nagarote	León	Pacific	8.47	100
819	82	11	Nagarote	León	Pacific	8.59	100
820	82	11	Nagarote	León	Pacific	8.66	100
821	83	11	Nagarote	León	Pacific	8.73	100
822	83	11	Nagarote	León	Pacific	8.98	79.5
823	83	11	Nagarote	León	Pacific	8.57	100
824	83	11	Nagarote	León	Pacific	8.64	100
825	83	11	Nagarote	León	Pacific	8.84	99.2
826	83	11	Nagarote	León	Pacific	8.48	100
827	83	11	Nagarote	León	Pacific	8.79	99.8
828	83	11	Nagarote	León	Pacific	8.79	99.8
829	83	11	Nagarote	León	Pacific	8.36	100
830	83	11	Nagarote	León	Pacific	8.75	100
831	84	11	Nagarote	León	Pacific	8.56	100
832	84	11	Nagarote	León	Pacific	8.99	75.2
833	84	11	Nagarote	León	Pacific	8.6	100
834	84	11	Nagarote	León	Pacific	8.98	79.5
835	84	11	Nagarote	León	Pacific	8.85	99
836	84	11	Nagarote	León	Pacific	8.55	100
837	84	11	Nagarote	León	Pacific	8.78	99.8
838	84	11	Nagarote	León	Pacific	8.96	86.3
839	84	11	Nagarote	León	Pacific	8.74	100
840	84	11	Nagarote	León	Pacific	8.8	99.7
841	85	11	Nagarote	León	Pacific	8.91	95.6
842	85	11	Nagarote	León	Pacific	9.08	24.8
843	85	11	Nagarote	León	Pacific	9.01	64.9
844	85	11	Nagarote	León	Pacific	8.88	97.8
845	85	11	Nagarote	León	Pacific	8.82	99.5
846	85	11	Nagarote	León	Pacific	8.67	100
847	85	11	Nagarote	León	Pacific	8.78	99.8
848	85	11	Nagarote	León	Pacific	8.52	100
849	85	11	Nagarote	León	Pacific	8.82	99.5
850	85	11	Nagarote	León	Pacific	8.57	100
851	86	12	León	León	Pacific	8.42	100
852	86	12	León	León	Pacific	8.37	100
853	86	12	León	León	Pacific	8.45	100
854	86	12	León	León	Pacific	8.64	100
855	86	12	León	León	Pacific	8.8	99.7
856	86	12	León	León	Pacific	8.55	100
857	86	12	León	León	Pacific	8.35	100
858	86	12	León	León	Pacific	8.67	100
859	86	12	León	León	Pacific	8.44	100
860	86	12	León	León	Pacific	8.35	100
861	87	12	León	León	Pacific	8.12	100
862	87	12	León	León	Pacific	8.36	100
863	87	12	León	León	Pacific	8.55	100
864	87	12	León	León	Pacific	8.57	100
865	87	12	León	León	Pacific	8.42	100
866	87	12	León	León	Pacific	8.29	100
867	87	12	León	León	Pacific	8.75	100
868	87	12	León	León	Pacific	8.49	100
869	87	12	León	León	Pacific	8.48	100
870	87	12	León	León	Pacific	8.7	100
871	88	12	León	León	Pacific	8.71	100
872	88	12	León	León	Pacific	8.78	99.8
873	88	12	León	León	Pacific	8.81	99.6
874	88	12	León	León	Pacific	8.51	100
875	88	12	León	León	Pacific	8.59	100
876	88	12	León	León	Pacific	8.66	100
877	88	12	León	León	Pacific	8.88	97.8
878	88	12	León	León	Pacific	8.74	100
879	88	12	León	León	Pacific	8.58	100
880	88	12	León	León	Pacific	8.63	100
881	89	12	León	León	Pacific	8.62	100
882	89	12	León	León	Pacific	8.52	100
883	89	12	León	León	Pacific	8.58	100
884	89	12	León	León	Pacific	8.69	100
885	89	12	León	León	Pacific	8.65	100
886	89	12	León	León	Pacific	8.55	100
887	89	12	León	León	Pacific	8.29	100
888	89	12	León	León	Pacific	8.71	100
889	89	12	León	León	Pacific	8.37	100
890	89	12	León	León	Pacific	8.71	100
891	90	12	León	León	Pacific	8.65	100
892	90	12	León	León	Pacific	8.3	100
893	90	12	León	León	Pacific	8.46	100
894	90	12	León	León	Pacific	8.51	100
895	90	12	León	León	Pacific	8.24	100
896	90	12	León	León	Pacific	8.53	100
897	90	12	León	León	Pacific	8.51	100
898	90	12	León	León	Pacific	8.45	100
899	90	12	León	León	Pacific	8.42	100
900	90	12	León	León	Pacific	8.36	100
901	91	12	León	León	Pacific	8.8	99.7
902	91	12	León	León	Pacific	8.75	100
903	91	12	León	León	Pacific	8.75	100
904	91	12	León	León	Pacific	8.82	99.5
905	91	12	León	León	Pacific	8.73	100
906	91	12	León	León	Pacific	8.7	100
907	91	12	León	León	Pacific	8.79	99.8
908	91	12	León	León	Pacific	8.71	100
909	91	12	León	León	Pacific	8.6	100
910	91	12	León	León	Pacific	8.64	100
911	92	12	León	León	Pacific	8.72	100
912	92	12	León	León	Pacific	8.74	100
913	92	12	León	León	Pacific	8.8	99.7
914	92	12	León	León	Pacific	8.7	100
915	92	12	León	León	Pacific	8.55	100
916	92	12	León	León	Pacific	8.63	100
917	92	12	León	León	Pacific	8.99	75.2
918	92	12	León	León	Pacific	8.52	100
919	92	12	León	León	Pacific	8.67	100
920	92	12	León	León	Pacific	8.48	100
921	93	12	León	León	Pacific	8.61	100
922	93	12	León	León	Pacific	8.68	100
923	93	12	León	León	Pacific	8.8	99.7
924	93	12	León	León	Pacific	8.71	100
925	93	12	León	León	Pacific	8.52	100
926	93	12	León	León	Pacific	8.76	100
927	93	12	León	León	Pacific	8.9	96.5
928	93	12	León	León	Pacific	8.57	100
929	93	12	León	León	Pacific	8.92	94.4
930	93	12	León	León	Pacific	8.83	99.4
931	94	12	León	León	Pacific	8.52	100
932	94	12	León	León	Pacific	8.63	100
933	94	12	León	León	Pacific	8.74	100
934	94	12	León	León	Pacific	8.42	100
935	94	12	León	León	Pacific	8.54	100
936	94	12	León	León	Pacific	8.49	100
937	94	12	León	León	Pacific	8.4	100
938	94	12	León	León	Pacific	8.78	99.8
939	94	12	León	León	Pacific	8.72	100
940	94	12	León	León	Pacific	8.52	100
941	95	12	León	León	Pacific	8.7	100
942	95	12	León	León	Pacific	8.34	100
943	95	12	León	León	Pacific	8.87	98.3
944	95	12	León	León	Pacific	8.57	100
945	95	12	León	León	Pacific	8.68	100
946	95	12	León	León	Pacific	8.49	100
947	95	12	León	León	Pacific	8.62	100
948	95	12	León	León	Pacific	8.6	100
949	95	12	León	León	Pacific	8.6	100
950	95	12	León	León	Pacific	8.75	100
951	96	13	Villanueva	Chinandega	Pacific	8.84	99.2
952	96	13	Villanueva	Chinandega	Pacific	8.77	99.9
953	96	13	Villanueva	Chinandega	Pacific	8.86	98.7
954	96	13	Villanueva	Chinandega	Pacific	8.63	100
955	96	13	Villanueva	Chinandega	Pacific	8.82	99.5
956	96	13	Villanueva	Chinandega	Pacific	9.16	4.4
957	96	13	Villanueva	Chinandega	Pacific	8.45	100
958	96	13	Villanueva	Chinandega	Pacific	8.89	97.3
959	96	13	Villanueva	Chinandega	Pacific	9.01	64.9
960	96	13	Villanueva	Chinandega	Pacific	8.88	97.8
961	97	13	Villanueva	Chinandega	Pacific	9.04	46.9
962	97	13	Villanueva	Chinandega	Pacific	9.19	2.3
963	97	13	Villanueva	Chinandega	Pacific	8.76	100
964	97	13	Villanueva	Chinandega	Pacific	8.85	99
965	97	13	Villanueva	Chinandega	Pacific	9.11	13.7
966	97	13	Villanueva	Chinandega	Pacific	8.7	100
967	97	13	Villanueva	Chinandega	Pacific	8.84	99.2
968	97	13	Villanueva	Chinandega	Pacific	8.87	98.3
969	97	13	Villanueva	Chinandega	Pacific	9.11	13.7
970	97	13	Villanueva	Chinandega	Pacific	9.36	0
971	98	13	Villanueva	Chinandega	Pacific	9.02	59.1
972	98	13	Villanueva	Chinandega	Pacific	8.75	100
973	98	13	Villanueva	Chinandega	Pacific	8.82	99.5
974	98	13	Villanueva	Chinandega	Pacific	8.69	100
975	98	13	Villanueva	Chinandega	Pacific	8.89	97.3
976	98	13	Villanueva	Chinandega	Pacific	8.88	97.8
977	98	13	Villanueva	Chinandega	Pacific	8.67	100
978	98	13	Villanueva	Chinandega	Pacific	8.76	100
979	98	13	Villanueva	Chinandega	Pacific	8.46	100
980	98	13	Villanueva	Chinandega	Pacific	8.73	100
981	99	13	Villanueva	Chinandega	Pacific	8.8	99.7
982	99	13	Villanueva	Chinandega	Pacific	8.84	99.2
983	99	13	Villanueva	Chinandega	Pacific	9.25	0.5
984	99	13	Villanueva	Chinandega	Pacific	8.49	100
985	99	13	Villanueva	Chinandega	Pacific	8.59	100
986	99	13	Villanueva	Chinandega	Pacific	8.92	94.4
987	99	13	Villanueva	Chinandega	Pacific	8.82	99.5
988	99	13	Villanueva	Chinandega	Pacific	8.73	100
989	99	13	Villanueva	Chinandega	Pacific	8.5	100
990	99	13	Villanueva	Chinandega	Pacific	8.99	75.2
991	100	13	Villanueva	Chinandega	Pacific	8.66	100
992	100	13	Villanueva	Chinandega	Pacific	8.9	96.5
993	100	13	Villanueva	Chinandega	Pacific	8.34	100
994	100	13	Villanueva	Chinandega	Pacific	8.95	89
995	100	13	Villanueva	Chinandega	Pacific	9.06	35.1
996	100	13	Villanueva	Chinandega	Pacific	8.45	100
997	100	13	Villanueva	Chinandega	Pacific	8.86	98.7
998	100	13	Villanueva	Chinandega	Pacific	8.96	86.3
999	100	13	Villanueva	Chinandega	Pacific	8.96	86.3
1000	100	13	Villanueva	Chinandega	Pacific	8.8	99.7
1001	101	13	Villanueva	Chinandega	Pacific	9	70.3
1002	101	13	Villanueva	Chinandega	Pacific	8.88	97.8
1003	101	13	Villanueva	Chinandega	Pacific	9.13	8.8
1004	101	13	Villanueva	Chinandega	Pacific	8.85	99
1005	101	13	Villanueva	Chinandega	Pacific	8.96	86.3
1006	101	13	Villanueva	Chinandega	Pacific	8.37	100
1007	101	13	Villanueva	Chinandega	Pacific	9.03	53.1
1008	101	13	Villanueva	Chinandega	Pacific	8.82	99.5
1009	101	13	Villanueva	Chinandega	Pacific	9.01	64.9
1010	101	13	Villanueva	Chinandega	Pacific	9.02	59.1
1011	102	13	Villanueva	Chinandega	Pacific	8.52	100
1012	102	13	Villanueva	Chinandega	Pacific	8.66	100
1013	102	13	Villanueva	Chinandega	Pacific	8.52	100
1014	102	13	Villanueva	Chinandega	Pacific	8.72	100
1015	102	13	Villanueva	Chinandega	Pacific	8.83	99.4
1016	102	13	Villanueva	Chinandega	Pacific	8.93	92.3
1017	102	13	Villanueva	Chinandega	Pacific	8.66	100
1018	102	13	Villanueva	Chinandega	Pacific	8.76	100
1019	102	13	Villanueva	Chinandega	Pacific	8.67	100
1020	102	13	Villanueva	Chinandega	Pacific	8.82	99.5
1021	103	13	Villanueva	Chinandega	Pacific	8.81	99.6
1022	103	13	Villanueva	Chinandega	Pacific	8.92	94.4
1023	103	13	Villanueva	Chinandega	Pacific	8.52	100
1024	103	13	Villanueva	Chinandega	Pacific	8.89	97.3
1025	103	13	Villanueva	Chinandega	Pacific	8.98	79.5
1026	103	13	Villanueva	Chinandega	Pacific	9.03	53.1
1027	103	13	Villanueva	Chinandega	Pacific	8.77	99.9
1028	103	13	Villanueva	Chinandega	Pacific	8.57	100
1029	103	13	Villanueva	Chinandega	Pacific	9.01	64.9
1030	103	13	Villanueva	Chinandega	Pacific	8.68	100
1031	104	13	Villanueva	Chinandega	Pacific	8.43	100
1032	104	13	Villanueva	Chinandega	Pacific	8.8	99.7
1033	104	13	Villanueva	Chinandega	Pacific	8.98	79.5
1034	104	13	Villanueva	Chinandega	Pacific	8.74	100
1035	104	13	Villanueva	Chinandega	Pacific	8.72	100
1036	104	13	Villanueva	Chinandega	Pacific	8.93	92.3
1037	104	13	Villanueva	Chinandega	Pacific	8.69	100
1038	104	13	Villanueva	Chinandega	Pacific	8.58	100
1039	104	13	Villanueva	Chinandega	Pacific	8.84	99.2
1040	104	13	Villanueva	Chinandega	Pacific	8.89	97.3
1041	105	13	Villanueva	Chinandega	Pacific	7.76	100
1042	105	13	Villanueva	Chinandega	Pacific	8.64	100
1043	105	13	Villanueva	Chinandega	Pacific	8.47	100
1044	105	13	Villanueva	Chinandega	Pacific	8.61	100
1045	105	13	Villanueva	Chinandega	Pacific	8.3	100
1046	105	13	Villanueva	Chinandega	Pacific	8.68	100
1047	105	13	Villanueva	Chinandega	Pacific	8.55	100
1048	105	13	Villanueva	Chinandega	Pacific	8.55	100
1049	105	13	Villanueva	Chinandega	Pacific	8.46	100
1050	105	13	Villanueva	Chinandega	Pacific	8.76	100
1051	106	14	Teustepe	Boaco	Central	8.72	100
1052	106	14	Teustepe	Boaco	Central	8.72	100
1053	106	14	Teustepe	Boaco	Central	8.71	100
1054	106	14	Teustepe	Boaco	Central	8.72	100
1055	106	14	Teustepe	Boaco	Central	8.81	99.6
1056	106	14	Teustepe	Boaco	Central	8.66	100
1057	106	14	Teustepe	Boaco	Central	8.58	100
1058	106	14	Teustepe	Boaco	Central	8.4	100
1059	106	14	Teustepe	Boaco	Central	8.83	99.4
1060	106	14	Teustepe	Boaco	Central	8.07	100
1061	107	14	Teustepe	Boaco	Central	8.68	100
1062	107	14	Teustepe	Boaco	Central	8.8	99.7
1063	107	14	Teustepe	Boaco	Central	8.66	100
1064	107	14	Teustepe	Boaco	Central	8.5	100
1065	107	14	Teustepe	Boaco	Central	8.9	96.5
1066	107	14	Teustepe	Boaco	Central	9.01	64.9
1067	107	14	Teustepe	Boaco	Central	8.77	99.9
1068	107	14	Teustepe	Boaco	Central	8.87	98.3
1069	107	14	Teustepe	Boaco	Central	8.89	97.3
1070	107	14	Teustepe	Boaco	Central	8.81	99.6
1071	108	14	Teustepe	Boaco	Central	8.51	100
1072	108	14	Teustepe	Boaco	Central	8.69	100
1073	108	14	Teustepe	Boaco	Central	8.87	98.3
1074	108	14	Teustepe	Boaco	Central	8.79	99.8
1075	108	14	Teustepe	Boaco	Central	8.91	95.6
1076	108	14	Teustepe	Boaco	Central	8.56	100
1077	108	14	Teustepe	Boaco	Central	8.66	100
1078	108	14	Teustepe	Boaco	Central	8.37	100
1079	108	14	Teustepe	Boaco	Central	8.91	95.6
1080	108	14	Teustepe	Boaco	Central	8.73	100
1081	109	14	Teustepe	Boaco	Central	8.65	100
1082	109	14	Teustepe	Boaco	Central	8.59	100
1083	109	14	Teustepe	Boaco	Central	8.67	100
1084	109	14	Teustepe	Boaco	Central	8.49	100
1085	109	14	Teustepe	Boaco	Central	8.57	100
1086	109	14	Teustepe	Boaco	Central	8.57	100
1087	109	14	Teustepe	Boaco	Central	8.02	100
1088	109	14	Teustepe	Boaco	Central	8.51	100
1089	109	14	Teustepe	Boaco	Central	8.76	100
1090	109	14	Teustepe	Boaco	Central	8.6	100
1091	110	15	Teustepe	Boaco	Central	8.4	100
1092	110	15	Teustepe	Boaco	Central	8.46	100
1093	110	15	Teustepe	Boaco	Central	8.52	100
1094	110	15	Teustepe	Boaco	Central	8.8	99.7
1095	110	15	Teustepe	Boaco	Central	8.66	100
1096	110	15	Teustepe	Boaco	Central	8.51	100
1097	110	15	Teustepe	Boaco	Central	8.86	98.7
1098	110	15	Teustepe	Boaco	Central	8.34	100
1099	110	15	Teustepe	Boaco	Central	8.48	100
1100	110	15	Teustepe	Boaco	Central	8.42	100
1101	111	15	Teustepe	Boaco	Central	8.54	100
1102	111	15	Teustepe	Boaco	Central	8.89	97.3
1103	111	15	Teustepe	Boaco	Central	9.01	64.9
1104	111	15	Teustepe	Boaco	Central	8.93	92.3
1105	111	15	Teustepe	Boaco	Central	8.6	100
1106	111	15	Teustepe	Boaco	Central	9.05	40.9
1107	111	15	Teustepe	Boaco	Central	8.78	99.8
1108	111	15	Teustepe	Boaco	Central	8.82	99.5
1109	111	15	Teustepe	Boaco	Central	8.63	100
1110	111	15	Teustepe	Boaco	Central	8.72	100
1111	112	15	Teustepe	Boaco	Central	8.78	99.8
1112	112	15	Teustepe	Boaco	Central	8.86	98.7
1113	112	15	Teustepe	Boaco	Central	8.67	100
1114	112	15	Teustepe	Boaco	Central	8.66	100
1115	112	15	Teustepe	Boaco	Central	8.67	100
1116	112	15	Teustepe	Boaco	Central	8.8	99.7
1117	112	15	Teustepe	Boaco	Central	8.66	100
1118	112	15	Teustepe	Boaco	Central	8.73	100
1119	112	15	Teustepe	Boaco	Central	8.92	94.4
1120	112	15	Teustepe	Boaco	Central	8.67	100
1121	113	15	Teustepe	Boaco	Central	8.42	100
1122	113	15	Teustepe	Boaco	Central	8.79	99.8
1123	113	15	Teustepe	Boaco	Central	8.55	100
1124	113	15	Teustepe	Boaco	Central	8.25	100
1125	113	15	Teustepe	Boaco	Central	8.49	100
1126	113	15	Teustepe	Boaco	Central	8.45	100
1127	113	15	Teustepe	Boaco	Central	7.92	100
1128	113	15	Teustepe	Boaco	Central	8.52	100
1129	113	15	Teustepe	Boaco	Central	8.7	100
1130	113	15	Teustepe	Boaco	Central	8.52	100
1131	114	16	Muy Muy	Matagalpa	North	8.23	100
1132	114	16	Muy Muy	Matagalpa	North	9.22	1
1133	114	16	Muy Muy	Matagalpa	North	8.87	98.3
1134	114	16	Muy Muy	Matagalpa	North	9.22	1
1135	114	16	Muy Muy	Matagalpa	North	8.78	99.8
1136	114	16	Muy Muy	Matagalpa	North	9.11	13.7
1137	114	16	Muy Muy	Matagalpa	North	9.32	0
1138	114	16	Muy Muy	Matagalpa	North	9.36	0
1139	114	16	Muy Muy	Matagalpa	North	9.24	0.6
1140	114	16	Muy Muy	Matagalpa	North	9.47	0
1141	115	16	Muy Muy	Matagalpa	North	8.83	99.4
1142	115	16	Muy Muy	Matagalpa	North	8.82	99.5
1143	115	16	Muy Muy	Matagalpa	North	8.87	98.3
1144	115	16	Muy Muy	Matagalpa	North	8.67	100
1145	115	16	Muy Muy	Matagalpa	North	8.96	86.3
1146	115	16	Muy Muy	Matagalpa	North	8.58	100
1147	115	16	Muy Muy	Matagalpa	North	8.43	100
1148	115	16	Muy Muy	Matagalpa	North	8.62	100
1149	115	16	Muy Muy	Matagalpa	North	8.62	100
1150	115	16	Muy Muy	Matagalpa	North	8.58	100
1151	116	16	Muy Muy	Matagalpa	North	8.75	100
1152	116	16	Muy Muy	Matagalpa	North	8.94	91.2
1153	116	16	Muy Muy	Matagalpa	North	9.02	59.1
1154	116	16	Muy Muy	Matagalpa	North	9.22	1
1155	116	16	Muy Muy	Matagalpa	North	9.14	7
1156	116	16	Muy Muy	Matagalpa	North	9.31	0
1157	116	16	Muy Muy	Matagalpa	North	9.26	0.4
1158	116	16	Muy Muy	Matagalpa	North	9.1	16.8
1159	116	16	Muy Muy	Matagalpa	North	8.94	91.2
1160	116	16	Muy Muy	Matagalpa	North	8.86	98.7
1161	117	17	Matiguás	Matagalpa	North	8.63	100
1162	117	17	Matiguás	Matagalpa	North	9.31	0
1163	117	17	Matiguás	Matagalpa	North	8.97	83.2
1164	117	17	Matiguás	Matagalpa	North	9.35	0
1165	117	17	Matiguás	Matagalpa	North	8.94	91.2
1166	117	17	Matiguás	Matagalpa	North	8.76	100
1167	117	17	Matiguás	Matagalpa	North	9.38	0
1168	117	17	Matiguás	Matagalpa	North	9.25	0.5
1169	117	17	Matiguás	Matagalpa	North	9.09	20.5
1170	117	17	Matiguás	Matagalpa	North	9.07	29.7
1171	118	17	Matiguás	Matagalpa	North	8.59	100
1172	118	17	Matiguás	Matagalpa	North	8.96	86.3
1173	118	17	Matiguás	Matagalpa	North	8.94	91.2
1174	118	17	Matiguás	Matagalpa	North	8.75	100
1175	118	17	Matiguás	Matagalpa	North	8.92	94.4
1176	118	17	Matiguás	Matagalpa	North	8.37	100
1177	118	17	Matiguás	Matagalpa	North	8.78	99.8
1178	118	17	Matiguás	Matagalpa	North	8.65	100
1179	118	17	Matiguás	Matagalpa	North	8.67	100
1180	118	17	Matiguás	Matagalpa	North	8.99	75.2
1181	119	17	Matiguás	Matagalpa	North	8.38	100
1182	119	17	Matiguás	Matagalpa	North	8.57	100
1183	119	17	Matiguás	Matagalpa	North	8.54	100
1184	119	17	Matiguás	Matagalpa	North	8.66	100
1185	119	17	Matiguás	Matagalpa	North	8.54	100
1186	119	17	Matiguás	Matagalpa	North	8.85	99
1187	119	17	Matiguás	Matagalpa	North	8.67	100
1188	119	17	Matiguás	Matagalpa	North	8.64	100
1189	119	17	Matiguás	Matagalpa	North	8.76	100
1190	119	17	Matiguás	Matagalpa	North	8.45	100
1191	120	18	Tuma - La Dalia	Matagalpa	North	9.14	7
1192	120	18	Tuma - La Dalia	Matagalpa	North	9.21	1.3
1193	120	18	Tuma - La Dalia	Matagalpa	North	9.42	0
1194	120	18	Tuma - La Dalia	Matagalpa	North	9.48	0
1195	120	18	Tuma - La Dalia	Matagalpa	North	9.6	0
1196	120	18	Tuma - La Dalia	Matagalpa	North	9.21	1.3
1197	120	18	Tuma - La Dalia	Matagalpa	North	8.99	75.2
1198	120	18	Tuma - La Dalia	Matagalpa	North	9.13	8.8
1199	120	18	Tuma - La Dalia	Matagalpa	North	9.05	40.9
1200	120	18	Tuma - La Dalia	Matagalpa	North	8.91	95.6
1201	121	18	Tuma - La Dalia	Matagalpa	North	8.28	100
1202	121	18	Tuma - La Dalia	Matagalpa	North	8.53	100
1203	121	18	Tuma - La Dalia	Matagalpa	North	8.61	100
1204	121	18	Tuma - La Dalia	Matagalpa	North	8.49	100
1205	121	18	Tuma - La Dalia	Matagalpa	North	8.37	100
1206	121	18	Tuma - La Dalia	Matagalpa	North	8.69	100
1207	121	18	Tuma - La Dalia	Matagalpa	North	8.52	100
1208	121	18	Tuma - La Dalia	Matagalpa	North	8.27	100
1209	121	18	Tuma - La Dalia	Matagalpa	North	8.57	100
1210	121	18	Tuma - La Dalia	Matagalpa	North	8.66	100
1211	122	18	Tuma - La Dalia	Matagalpa	North	8.64	100
1212	122	18	Tuma - La Dalia	Matagalpa	North	8.47	100
1213	122	18	Tuma - La Dalia	Matagalpa	North	8.91	95.6
1214	122	18	Tuma - La Dalia	Matagalpa	North	8.61	100
1215	122	18	Tuma - La Dalia	Matagalpa	North	8.8	99.7
1216	122	18	Tuma - La Dalia	Matagalpa	North	8.79	99.8
1217	122	18	Tuma - La Dalia	Matagalpa	North	9.07	29.7
1218	122	18	Tuma - La Dalia	Matagalpa	North	9	70.3
1219	122	18	Tuma - La Dalia	Matagalpa	North	8.19	100
1220	122	18	Tuma - La Dalia	Matagalpa	North	8.62	100
1221	123	19	El Cuá	Jinotega	North	8.58	100
1222	123	19	El Cuá	Jinotega	North	8.62	100
1223	123	19	El Cuá	Jinotega	North	9.09	20.5
1224	123	19	El Cuá	Jinotega	North	8.92	94.4
1225	123	19	El Cuá	Jinotega	North	8.73	100
1226	123	19	El Cuá	Jinotega	North	9.12	11
1227	123	19	El Cuá	Jinotega	North	8.84	99.2
1228	123	19	El Cuá	Jinotega	North	8.95	89
1229	123	19	El Cuá	Jinotega	North	8.75	100
1230	123	19	El Cuá	Jinotega	North	8.8	99.7
1231	124	19	El Cuá	Jinotega	North	8.53	100
1232	124	19	El Cuá	Jinotega	North	8.91	95.6
1233	124	19	El Cuá	Jinotega	North	8.29	100
1234	124	19	El Cuá	Jinotega	North	8.9	96.5
1235	124	19	El Cuá	Jinotega	North	9.09	20.5
1236	124	19	El Cuá	Jinotega	North	9.14	7
1237	124	19	El Cuá	Jinotega	North	8.96	86.3
1238	124	19	El Cuá	Jinotega	North	8.8	99.7
1239	124	19	El Cuá	Jinotega	North	8.81	99.6
1240	124	19	El Cuá	Jinotega	North	8.99	75.2
1241	125	19	El Cuá	Jinotega	North	8.93	92.3
1242	125	19	El Cuá	Jinotega	North	8.89	97.3
1243	125	19	El Cuá	Jinotega	North	9.07	29.7
1244	125	19	El Cuá	Jinotega	North	9.12	11
1245	125	19	El Cuá	Jinotega	North	9.25	0.5
1246	125	19	El Cuá	Jinotega	North	9.16	4.4
1247	125	19	El Cuá	Jinotega	North	9.09	20.5
1248	125	19	El Cuá	Jinotega	North	9.08	24.8
1249	125	19	El Cuá	Jinotega	North	8.94	91.2
1250	125	19	El Cuá	Jinotega	North	8.87	98.3
1251	126	20	Jinotega	Jinotega	North	8.49	100
1252	126	20	Jinotega	Jinotega	North	8.63	100
1253	126	20	Jinotega	Jinotega	North	8.68	100
1254	126	20	Jinotega	Jinotega	North	8.41	100
1255	126	20	Jinotega	Jinotega	North	8.55	100
1256	126	20	Jinotega	Jinotega	North	8.75	100
1257	126	20	Jinotega	Jinotega	North	8.9	96.5
1258	126	20	Jinotega	Jinotega	North	8.8	99.7
1259	126	20	Jinotega	Jinotega	North	8.66	100
1260	126	20	Jinotega	Jinotega	North	8.58	100
1261	127	20	Jinotega	Jinotega	North	8.63	100
1262	127	20	Jinotega	Jinotega	North	8.59	100
1263	127	20	Jinotega	Jinotega	North	8.81	99.6
1264	127	20	Jinotega	Jinotega	North	8.36	100
1265	127	20	Jinotega	Jinotega	North	8.41	100
1266	127	20	Jinotega	Jinotega	North	8.7	100
1267	127	20	Jinotega	Jinotega	North	8.48	100
1268	127	20	Jinotega	Jinotega	North	8.7	100
1269	127	20	Jinotega	Jinotega	North	8.25	100
1270	127	20	Jinotega	Jinotega	North	8.48	100
1271	128	20	Jinotega	Jinotega	North	8.85	99
1272	128	20	Jinotega	Jinotega	North	8.56	100
1273	128	20	Jinotega	Jinotega	North	8.97	83.2
1274	128	20	Jinotega	Jinotega	North	9.02	59.1
1275	128	20	Jinotega	Jinotega	North	9.05	40.9
1276	128	20	Jinotega	Jinotega	North	9.44	0
1277	128	20	Jinotega	Jinotega	North	9.08	24.8
1278	128	20	Jinotega	Jinotega	North	8.94	91.2
1279	128	20	Jinotega	Jinotega	North	9.08	24.8
1280	128	20	Jinotega	Jinotega	North	8.61	100
1281	129	21	Ciudad Dario	Matagalpa	North	8.96	86.3
1282	129	21	Ciudad Dario	Matagalpa	North	8.62	100
1283	129	21	Ciudad Dario	Matagalpa	North	8.87	98.3
1284	129	21	Ciudad Dario	Matagalpa	North	8.79	99.8
1285	129	21	Ciudad Dario	Matagalpa	North	8.93	92.3
1286	129	21	Ciudad Dario	Matagalpa	North	8.69	100
1287	129	21	Ciudad Dario	Matagalpa	North	8.63	100
1288	129	21	Ciudad Dario	Matagalpa	North	8.52	100
1289	129	21	Ciudad Dario	Matagalpa	North	8.44	100
1290	129	21	Ciudad Dario	Matagalpa	North	8.24	100
1291	130	21	Ciudad Dario	Matagalpa	North	8.27	100
1292	130	21	Ciudad Dario	Matagalpa	North	8.44	100
1293	130	21	Ciudad Dario	Matagalpa	North	8.72	100
1294	130	21	Ciudad Dario	Matagalpa	North	8.78	99.8
1295	130	21	Ciudad Dario	Matagalpa	North	8.5	100
1296	130	21	Ciudad Dario	Matagalpa	North	8.71	100
1297	130	21	Ciudad Dario	Matagalpa	North	8.78	99.8
1298	130	21	Ciudad Dario	Matagalpa	North	9.04	46.9
1299	130	21	Ciudad Dario	Matagalpa	North	8.96	86.3
1300	130	21	Ciudad Dario	Matagalpa	North	8.63	100
1301	131	21	Ciudad Dario	Matagalpa	North	8.82	99.5
1302	131	21	Ciudad Dario	Matagalpa	North	8.61	100
1303	131	21	Ciudad Dario	Matagalpa	North	8.35	100
1304	131	21	Ciudad Dario	Matagalpa	North	8.6	100
1305	131	21	Ciudad Dario	Matagalpa	North	8.7	100
1306	131	21	Ciudad Dario	Matagalpa	North	8.84	99.2
1307	131	21	Ciudad Dario	Matagalpa	North	8.75	100
1308	131	21	Ciudad Dario	Matagalpa	North	8.26	100
1309	131	21	Ciudad Dario	Matagalpa	North	8.71	100
1310	131	21	Ciudad Dario	Matagalpa	North	8.44	100
1311	132	22	Ciudad Dario	Matagalpa	North	8.77	99.9
1312	132	22	Ciudad Dario	Matagalpa	North	8.7	100
1313	132	22	Ciudad Dario	Matagalpa	North	8.76	100
1314	132	22	Ciudad Dario	Matagalpa	North	8.52	100
1315	132	22	Ciudad Dario	Matagalpa	North	8.78	99.8
1316	132	22	Ciudad Dario	Matagalpa	North	8.8	99.7
1317	132	22	Ciudad Dario	Matagalpa	North	8.98	79.5
1318	132	22	Ciudad Dario	Matagalpa	North	8.72	100
1319	132	22	Ciudad Dario	Matagalpa	North	8.51	100
1320	132	22	Ciudad Dario	Matagalpa	North	8.63	100
1321	133	22	Ciudad Dario	Matagalpa	North	8.86	98.7
1322	133	22	Ciudad Dario	Matagalpa	North	8.77	99.9
1323	133	22	Ciudad Dario	Matagalpa	North	8.61	100
1324	133	22	Ciudad Dario	Matagalpa	North	8.51	100
1325	133	22	Ciudad Dario	Matagalpa	North	8.5	100
1326	133	22	Ciudad Dario	Matagalpa	North	8.83	99.4
1327	133	22	Ciudad Dario	Matagalpa	North	8.81	99.6
1328	133	22	Ciudad Dario	Matagalpa	North	9.01	64.9
1329	133	22	Ciudad Dario	Matagalpa	North	8.63	100
1330	133	22	Ciudad Dario	Matagalpa	North	8.49	100
1331	134	22	Ciudad Dario	Matagalpa	North	8.47	100
1332	134	22	Ciudad Dario	Matagalpa	North	8.58	100
1333	134	22	Ciudad Dario	Matagalpa	North	8.82	99.5
1334	134	22	Ciudad Dario	Matagalpa	North	8.06	100
1335	134	22	Ciudad Dario	Matagalpa	North	8.59	100
1336	134	22	Ciudad Dario	Matagalpa	North	8.5	100
1337	134	22	Ciudad Dario	Matagalpa	North	8.71	100
1338	134	22	Ciudad Dario	Matagalpa	North	8.65	100
1339	134	22	Ciudad Dario	Matagalpa	North	8.76	100
1340	134	22	Ciudad Dario	Matagalpa	North	8.84	99.2
1341	135	23	El Cuá	Jinotega	North	8.65	100
1342	135	23	El Cuá	Jinotega	North	8.67	100
1343	135	23	El Cuá	Jinotega	North	8.92	94.4
1344	135	23	El Cuá	Jinotega	North	8.91	95.6
1345	135	23	El Cuá	Jinotega	North	8.61	100
1346	135	23	El Cuá	Jinotega	North	8.87	98.3
1347	135	23	El Cuá	Jinotega	North	8.52	100
1348	135	23	El Cuá	Jinotega	North	8.71	100
1349	135	23	El Cuá	Jinotega	North	8.71	100
1350	135	23	El Cuá	Jinotega	North	8.7	100
1351	136	23	El Cuá	Jinotega	North	8.47	100
1352	136	23	El Cuá	Jinotega	North	9.02	59.1
1353	136	23	El Cuá	Jinotega	North	8.68	100
1354	136	23	El Cuá	Jinotega	North	9.18	2.7
1355	136	23	El Cuá	Jinotega	North	9.11	13.7
1356	136	23	El Cuá	Jinotega	North	9.02	59.1
1357	136	23	El Cuá	Jinotega	North	9.11	13.7
1358	136	23	El Cuá	Jinotega	North	8.91	95.6
1359	136	23	El Cuá	Jinotega	North	8.92	94.4
1360	136	23	El Cuá	Jinotega	North	8.53	100
1361	137	23	El Cuá	Jinotega	North	8.9	96.5
1362	137	23	El Cuá	Jinotega	North	8.68	100
1363	137	23	El Cuá	Jinotega	North	9	70.3
1364	137	23	El Cuá	Jinotega	North	9.12	11
1365	137	23	El Cuá	Jinotega	North	9.12	11
1366	137	23	El Cuá	Jinotega	North	9.24	0.6
1367	137	23	El Cuá	Jinotega	North	9.08	24.8
1368	137	23	El Cuá	Jinotega	North	9.29	0.2
1369	137	23	El Cuá	Jinotega	North	8.99	75.2
1370	137	23	El Cuá	Jinotega	North	9.18	2.7
1371	138	24	El Cuá	Jinotega	North	8.61	100
1372	138	24	El Cuá	Jinotega	North	8.56	100
1373	138	24	El Cuá	Jinotega	North	8.54	100
1374	138	24	El Cuá	Jinotega	North	8.57	100
1375	138	24	El Cuá	Jinotega	North	8.89	97.3
1376	138	24	El Cuá	Jinotega	North	8.88	97.8
1377	138	24	El Cuá	Jinotega	North	8.86	98.7
1378	138	24	El Cuá	Jinotega	North	8.48	100
1379	138	24	El Cuá	Jinotega	North	8.75	100
1380	138	24	El Cuá	Jinotega	North	8.36	100
1381	139	24	El Cuá	Jinotega	North	9.24	0.6
1382	139	24	El Cuá	Jinotega	North	8.94	91.2
1383	139	24	El Cuá	Jinotega	North	8.92	94.4
1384	139	24	El Cuá	Jinotega	North	8.74	100
1385	139	24	El Cuá	Jinotega	North	8.78	99.8
1386	139	24	El Cuá	Jinotega	North	8.78	99.8
1387	139	24	El Cuá	Jinotega	North	8.98	79.5
1388	139	24	El Cuá	Jinotega	North	8.71	100
1389	139	24	El Cuá	Jinotega	North	8.65	100
1390	139	24	El Cuá	Jinotega	North	8.4	100
1391	140	24	El Cuá	Jinotega	North	8.71	100
1392	140	24	El Cuá	Jinotega	North	8.85	99
1393	140	24	El Cuá	Jinotega	North	8.89	97.3
1394	140	24	El Cuá	Jinotega	North	8.75	100
1395	140	24	El Cuá	Jinotega	North	8.81	99.6
1396	140	24	El Cuá	Jinotega	North	8.97	83.2
1397	140	24	El Cuá	Jinotega	North	8.81	99.6
1398	140	24	El Cuá	Jinotega	North	8.86	98.7
1399	140	24	El Cuá	Jinotega	North	8.33	100
1400	140	24	El Cuá	Jinotega	North	8.83	99.4
1401	141	25	Wiwilí	Jinotega	North	8.66	100
1402	141	25	Wiwilí	Jinotega	North	9.04	46.9
1403	141	25	Wiwilí	Jinotega	North	8.71	100
1404	141	25	Wiwilí	Jinotega	North	8.98	79.5
1405	141	25	Wiwilí	Jinotega	North	9	70.3
1406	141	25	Wiwilí	Jinotega	North	8.8	99.7
1407	141	25	Wiwilí	Jinotega	North	8.71	100
1408	141	25	Wiwilí	Jinotega	North	8.85	99
1409	141	25	Wiwilí	Jinotega	North	8.73	100
1410	141	25	Wiwilí	Jinotega	North	8.89	97.3
1411	142	25	Wiwilí	Jinotega	North	8.64	100
1412	142	25	Wiwilí	Jinotega	North	8.81	99.6
1413	142	25	Wiwilí	Jinotega	North	8.83	99.4
1414	142	25	Wiwilí	Jinotega	North	8.57	100
1415	142	25	Wiwilí	Jinotega	North	8.96	86.3
1416	142	25	Wiwilí	Jinotega	North	8.61	100
1417	142	25	Wiwilí	Jinotega	North	8.84	99.2
1418	142	25	Wiwilí	Jinotega	North	8.86	98.7
1419	142	25	Wiwilí	Jinotega	North	8.67	100
1420	142	25	Wiwilí	Jinotega	North	9.02	59.1
1421	143	25	Wiwilí	Jinotega	North	8.88	97.8
1422	143	25	Wiwilí	Jinotega	North	8.68	100
1423	143	25	Wiwilí	Jinotega	North	8.83	99.4
1424	143	25	Wiwilí	Jinotega	North	8.72	100
1425	143	25	Wiwilí	Jinotega	North	9.08	24.8
1426	143	25	Wiwilí	Jinotega	North	9.12	11
1427	143	25	Wiwilí	Jinotega	North	9.03	53.1
1428	143	25	Wiwilí	Jinotega	North	8.97	83.2
1429	143	25	Wiwilí	Jinotega	North	8.86	98.7
1430	143	25	Wiwilí	Jinotega	North	8.82	99.5
1431	144	26	Estelí	Estelí	North	8.65	100
1432	144	26	Estelí	Estelí	North	8.76	100
1433	144	26	Estelí	Estelí	North	8.95	89
1434	144	26	Estelí	Estelí	North	8.23	100
1435	144	26	Estelí	Estelí	North	8.76	100
1436	144	26	Estelí	Estelí	North	8.92	94.4
1437	144	26	Estelí	Estelí	North	8.99	75.2
1438	144	26	Estelí	Estelí	North	9.36	0
1439	144	26	Estelí	Estelí	North	8.73	100
1440	144	26	Estelí	Estelí	North	9.39	0
1441	145	26	Estelí	Estelí	North	8.68	100
1442	145	26	Estelí	Estelí	North	8.38	100
1443	145	26	Estelí	Estelí	North	8.28	100
1444	145	26	Estelí	Estelí	North	9.04	46.9
1445	145	26	Estelí	Estelí	North	8.28	100
1446	145	26	Estelí	Estelí	North	8.59	100
1447	145	26	Estelí	Estelí	North	8.57	100
1448	145	26	Estelí	Estelí	North	8.8	99.7
1449	145	26	Estelí	Estelí	North	8.3	100
1450	145	26	Estelí	Estelí	North	8.59	100
1451	146	26	Estelí	Estelí	North	8.42	100
1452	146	26	Estelí	Estelí	North	8.48	100
1453	146	26	Estelí	Estelí	North	8.26	100
1454	146	26	Estelí	Estelí	North	8.29	100
1455	146	26	Estelí	Estelí	North	8.46	100
1456	146	26	Estelí	Estelí	North	8.34	100
1457	146	26	Estelí	Estelí	North	8.58	100
1458	146	26	Estelí	Estelí	North	8.55	100
1459	146	26	Estelí	Estelí	North	8.53	100
1460	146	26	Estelí	Estelí	North	8.42	100

## Sheet: Characters & forewing length
Beehive Code	Apiary Code	Altitude masl	Altitude Class	Municipality	Department	Zone	Hive Origin	Abdominal Colour Pattern	Defensiveness	Queen Bee Replacement	Queen Origin	Beehive  Forewing Length mm	SD mm in Beehive	Probability of Africanization %
1	1	293	201-300	Leon	Leon	Pacific	captured	different	gentle	no	feral queen	8.61	0.19	100
2	1	293	201-300	Leon	Leon	Pacific	captured	different	gentle	no	feral queen	8.72	0.15	100
3	1	293	201-300	Leon	Leon	Pacific	captured	different	gentle	no	feral queen	8.59	0.32	100
4	1	293	201-300	Leon	Leon	Pacific	bought	different	gentle	no	feral queen	8.75	0.17	100
5	1	293	201-300	Leon	Leon	Pacific	captured	different	gentle	no	feral queen	8.77	0.16	99.9
6	1	293	201-300	Leon	Leon	Pacific	bought	different	moderate	no	feral queen	8.84	0.24	99.2
7	1	293	201-300	Leon	Leon	Pacific	bought	different	moderate	no	feral queen	8.9	0.16	96.5
8	1	293	201-300	Leon	Leon	Pacific	bought	different	moderate	no	feral queen	8.78	0.24	99.8
9	1	293	201-300	Leon	Leon	Pacific	bought	different	gentle	no	feral queen	8.79	0.17	99.8
10	2	20	0-200	Leon	Leon	Pacific	divided	different	moderate	yes	own queen	8.75	0.36	100
11	2	20	0-200	Leon	Leon	Pacific	divided	different	very defensive	yes	own queen	8.99	0.23	75.2
12	2	20	0-200	Leon	Leon	Pacific	divided	different	very defensive	yes	own queen	8.83	0.12	99.4
13	2	20	0-200	Leon	Leon	Pacific	divided	uniforme	very defensive	yes	own queen	9	0.19	70.3
14	2	20	0-200	Leon	Leon	Pacific	divided	different	moderate	yes	own queen	8.65	0.26	100
15	2	20	0-200	Leon	Leon	Pacific	divided	uniforme	moderate	yes	own queen	8.57	0.15	100
16	2	20	0-200	Leon	Leon	Pacific	divided	uniforme	moderate	yes	own queen	8.81	0.29	99.6
17	2	20	0-200	Leon	Leon	Pacific	divided	uniforme	moderate	yes	own queen	8.94	0.21	91.2
18	2	20	0-200	Leon	Leon	Pacific	divided	different	moderate	yes	own queen	8.84	0.15	99.2
19	3	375	301-500	Boaco	Boaco	Central	divided	uniforme	gentle	yes	own queen	8.54	0.31	100
20	3	375	301-500	Boaco	Boaco	Central	divided	uniforme	moderate	yes	own queen	8.8	0.21	99.7
21	3	375	301-500	Boaco	Boaco	Central	divided	different	moderate	yes	own queen	8.77	0.33	99.9
22	3	375	301-500	Boaco	Boaco	Central	divided	uniforme	moderate	yes	own queen	8.83	0.26	99.4
23	3	375	301-500	Boaco	Boaco	Central	divided	different	moderate	yes	own queen	8.59	0.25	100
24	4	165	0-200	Teustepe	Boaco	Central	breeding	different	moderate	yes	own queen	8.56	0.27	100
25	4	165	0-200	Teustepe	Boaco	Central	breeding	different	very defensive	yes	own queen	8.5	0.26	100
26	4	165	0-200	Teustepe	Boaco	Central	breeding	different	very defensive	yes	own queen	8.72	0.19	100
27	4	165	0-200	Teustepe	Boaco	Central	breeding	different	moderate	yes	own queen	8.51	0.29	100
28	4	165	0-200	Teustepe	Boaco	Central	breeding	uniforme	moderate	yes	own queen	8.4	0.22	100
29	5	61	0-200	Cayanlipe	Chinandega	Pacific	divided	uniforme	moderate	yes	own queen	8.6	0.1	100
30	5	61	0-200	Cayanlipe	Chinandega	Pacific	divided	different	very defensive	yes	own queen	8.79	0.15	99.8
31	5	61	0-200	Cayanlipe	Chinandega	Pacific	divided	different	moderate	yes	own queen	8.59	0.2	100
32	5	61	0-200	Cayanlipe	Chinandega	Pacific	divided	uniforme	moderate	yes	own queen	8.58	0.2	100
33	5	61	0-200	Cayanlipe	Chinandega	Pacific	divided	different	moderate	yes	own queen	8.59	0.14	100
34	5	61	0-200	Cayanlipe	Chinandega	Pacific	divided	different	moderate	yes	own queen	8.5	0.21	100
35	5	61	0-200	Cayanlipe	Chinandega	Pacific	divided	different	moderate	yes	own queen	8.66	0.19	100
36	5	61	0-200	Cayanlipe	Chinandega	Pacific	divided	different	very defensive	yes	own queen	8.53	0.22	100
37	5	61	0-200	Cayanlipe	Chinandega	Pacific	divided	different	very defensive	yes	own queen	8.53	0.16	100
38	6	690	501-1000	Somoto	Madriz	North	divided	different	gentle	yes	own queen	8.69	0.15	100
39	6	690	501-1000	Somoto	Madriz	North	divided	different	moderate	yes	own queen	8.72	0.15	100
40	6	690	501-1000	Somoto	Madriz	North	divided	different	gentle	yes	own queen	8.83	0.22	99.4
41	6	690	501-1000	Somoto	Madriz	North	divided	different	moderate	yes	own queen	8.69	0.24	100
42	6	690	501-1000	Somoto	Madriz	North	divided	different	gentle	yes	own queen	8.76	0.18	100
43	6	690	501-1000	Somoto	Madriz	North	divided	different	gentle	yes	own queen	8.86	0.17	98.7
44	7	740	501-1000	Somoto	Madriz	North	captured	different	gentle	yes	own queen	8.86	0.29	98.7
45	7	740	501-1000	Somoto	Madriz	North	captured	different	moderate	yes	own queen	8.74	0.21	100
46	8	165	0-200	Teustepe	Boaco	Central	breeding	uniforme	moderate	yes	own queen	8.94	0.4	91.2
47	8	165	0-200	Teustepe	Boaco	Central	breeding	different	moderate	yes	own queen	9.02	0.2	59.1
48	8	165	0-200	Teustepe	Boaco	Central	breeding	different	moderate	yes	own queen	8.96	0.25	86.3
49	8	165	0-200	Teustepe	Boaco	Central	breeding	uniforme	moderate	yes	own queen	9.01	0.18	64.9
50	8	165	0-200	Teustepe	Boaco	Central	breeding	uniforme	moderate	yes	own queen	8.78	0.14	99.8
51	8	165	0-200	Teustepe	Boaco	Central	breeding	uniforme	moderate	yes	own queen	8.82	0.17	99.5
52	8	165	0-200	Teustepe	Boaco	Central	breeding	uniforme	moderate	yes	own queen	8.8	0.14	99.7
53	8	165	0-200	Teustepe	Boaco	Central	breeding	uniforme	moderate	yes	own queen	9.06	0.24	35.1
54	8	165	0-200	Teustepe	Boaco	Central	breeding	uniforme	moderate	yes	own queen	8.67	0.18	100
55	8	165	0-200	Teustepe	Boaco	Central	breeding	different	moderate	yes	own queen	8.62	0.22	100
56	9	233	201-300	Teustepe	Boaco	Central	bought	uniforme	moderate	no	own queen	8.72	0.14	100
57	9	233	201-300	Teustepe	Boaco	Central	bought	uniforme	moderate	no	own queen	8.7	0.08	100
58	9	233	201-300	Teustepe	Boaco	Central	bought	uniforme	moderate	no	own queen	8.65	0.29	100
59	9	233	201-300	Teustepe	Boaco	Central	bought	different	moderate	no	own queen	8.75	0.2	100
60	9	233	201-300	Teustepe	Boaco	Central	bought	uniforme	moderate	no	own queen	8.8	0.14	99.7
61	9	233	201-300	Teustepe	Boaco	Central	bought	uniforme	moderate	no	own queen	8.61	0.16	100
62	9	233	201-300	Teustepe	Boaco	Central	bought	uniforme	moderate	no	own queen	8.92	0.17	94.4
63	9	233	201-300	Teustepe	Boaco	Central	bought	uniforme	moderate	no	own queen	8.57	0.26	100
64	9	233	201-300	Teustepe	Boaco	Central	bought	uniforme	moderate	no	own queen	8.74	0.1	100
65	9	233	201-300	Teustepe	Boaco	Central	bought	uniforme	moderate	no	own queen	8.5	0.13	100
66	10	21	0-200	Cayanlipe	Chinandega	Pacific	captured	different	moderate	no	feral queen	8.71	0.19	100
67	10	21	0-200	Cayanlipe	Chinandega	Pacific	captured	different	moderate	no	feral queen	8.81	0.15	99.6
68	10	21	0-200	Cayanlipe	Chinandega	Pacific	captured	different	moderate	no	feral queen	8.95	0.18	89
69	10	21	0-200	Cayanlipe	Chinandega	Pacific	captured	different	moderate	no	feral queen	9.01	0.16	64.9
70	10	21	0-200	Cayanlipe	Chinandega	Pacific	captured	uniforme	moderate	no	feral queen	9.01	0.18	64.9
71	10	21	0-200	Cayanlipe	Chinandega	Pacific	captured	uniforme	moderate	no	feral queen	9.03	0.16	53.1
72	10	21	0-200	Cayanlipe	Chinandega	Pacific	captured	different	moderate	no	feral queen	8.87	0.26	98.3
73	10	21	0-200	Cayanlipe	Chinandega	Pacific	captured	different	moderate	no	feral queen	8.71	0.1	100
74	10	21	0-200	Cayanlipe	Chinandega	Pacific	captured	different	moderate	no	feral queen	8.77	0.14	99.9
75	10	21	0-200	Cayanlipe	Chinandega	Pacific	captured	different	moderate	no	feral queen	8.69	0.14	100
76	11	79	0-200	Nagarote	Leon	Pacific	divided	different	gentle	no	feral queen	8.84	0.16	99.2
77	11	79	0-200	Nagarote	Leon	Pacific	divided	different	gentle	yes	own queen	8.73	0.19	100
78	11	79	0-200	Nagarote	Leon	Pacific	divided	different	gentle	yes	own queen	8.61	0.1	100
79	11	79	0-200	Nagarote	Leon	Pacific	divided	uniforme	gentle	yes	own queen	8.7	0.11	100
80	11	79	0-200	Nagarote	Leon	Pacific	divided	different	gentle	yes	own queen	8.67	0.2	100
81	11	79	0-200	Nagarote	Leon	Pacific	divided	different	gentle	yes	own queen	9.15	0.12	0.56
82	11	79	0-200	Nagarote	Leon	Pacific	divided	different	gentle	yes	own queen	8.5	0.12	100
83	11	79	0-200	Nagarote	Leon	Pacific	divided	different	gentle	yes	own queen	8.69	0.18	100
84	11	79	0-200	Nagarote	Leon	Pacific	divided	different	gentle	yes	own queen	8.78	0.17	99.8
85	11	79	0-200	Nagarote	Leon	Pacific	divided	different	gentle	yes	own queen	8.81	0.18	99.6
86	12	293	201-300	Leon	Leon	Pacific	captured	different	gentle	no	feral queen	8.5	0.15	100
87	12	293	201-300	Leon	Leon	Pacific	captured	different	gentle	no	feral queen	8.47	0.19	100
88	12	293	201-300	Leon	Leon	Pacific	captured	different	gentle	no	feral queen	8.69	0.12	100
89	12	293	201-300	Leon	Leon	Pacific	captured	different	gentle	no	feral queen	8.57	0.14	100
90	12	293	201-300	Leon	Leon	Pacific	captured	different	gentle	no	feral queen	8.44	0.12	100
91	12	293	201-300	Leon	Leon	Pacific	captured	different	gentle	no	feral queen	8.73	0.07	100
92	12	293	201-300	Leon	Leon	Pacific	bought	different	moderate	no	feral queen	8.68	0.15	100
93	12	293	201-300	Leon	Leon	Pacific	bought	different	gentle	no	feral queen	8.73	0.14	100
94	12	293	201-300	Leon	Leon	Pacific	bought	different	moderate	no	feral queen	8.58	0.13	100
95	12	293	201-300	Leon	Leon	Pacific	bought	different	moderate	no	feral queen	8.62	0.14	100
96	13	21	0-200	Cayanlipe	Chinandega	Pacific	captured	uniforme	moderate	no	feral queen	8.83	0.19	99.4
97	13	21	0-200	Cayanlipe	Chinandega	Pacific	captured	uniforme	moderate	no	feral queen	8.98	0.21	79.5
98	13	21	0-200	Cayanlipe	Chinandega	Pacific	captured	different	gentle	no	feral queen	8.77	0.15	99.9
99	13	21	0-200	Cayanlipe	Chinandega	Pacific	captured	different	gentle	no	feral queen	8.79	0.23	99.8
100	13	21	0-200	Cayanlipe	Chinandega	Pacific	captured	different	moderate	no	feral queen	8.79	0.24	99.8
101	13	21	0-200	Cayanlipe	Chinandega	Pacific	captured	different	gentle	no	feral queen	8.91	0.21	95.6
102	13	21	0-200	Cayanlipe	Chinandega	Pacific	captured	different	gentle	no	feral queen	8.71	0.13	100
103	13	21	0-200	Cayanlipe	Chinandega	Pacific	captured	different	gentle	no	feral queen	8.82	0.18	99.5
104	13	21	0-200	Cayanlipe	Chinandega	Pacific	captured	different	very defensive	no	feral queen	8.76	0.17	100
105	13	21	0-200	Cayanlipe	Chinandega	Pacific	captured	uniforme	gentle	no	feral queen	8.48	0.28	100
106	14	187	0-200	Teustepe	Boaco	Central	breeding	uniforme	gentle	yes	queen rearing	8.62	0.23	100
107	14	187	0-200	Teustepe	Boaco	Central	breeding	uniforme	gentle	yes	queen rearing	8.79	0.15	99.8
108	14	187	0-200	Teustepe	Boaco	Central	breeding	uniforme	gentle	yes	queen rearing	8.7	0.18	100
109	14	187	0-200	Teustepe	Boaco	Central	breeding	uniforme	very defensive	yes	queen rearing	8.54	0.2	100
110	15	187	0-200	Teustepe	Boaco	Central	bought	different	very defensive	no	own queen	8.55	0.17	100
111	15	187	0-200	Teustepe	Boaco	Central	bought	uniforme	very defensive	no	own queen	8.8	0.17	99.7
112	15	187	0-200	Teustepe	Boaco	Central	bought	different	very defensive	no	own queen	8.74	0.09	100
113	15	187	0-200	Teustepe	Boaco	Central	bought	different	moderate	no	own queen	8.46	0.24	100
114	16	280	201-300	Muy Muy	Matagalpa	North	divided	uniforme	moderate	yes	own queen	9.08	0.37	24.8
115	16	280	201-300	Muy Muy	Matagalpa	North	divided	uniforme	moderate	yes	own queen	8.7	0.16	100
116	16	280	201-300	Muy Muy	Matagalpa	North	divided	uniforme	moderate	yes	own queen	9.05	0.18	40.9
117	17	280	201-300	Matiguas	Matagalpa	North	divided	uniforme	very defensive	yes	own queen	9.07	0.25	29.7
118	17	280	201-300	Matiguas	Matagalpa	North	divided	uniforme	very defensive	yes	own queen	8.76	0.2	100
119	17	280	201-300	Matiguas	Matagalpa	North	divided	uniforme	very defensive	yes	own queen	8.61	0.14	100
120	18	680	501-1000	La Dalia	Matagalpa	North	divided	different	moderate	yes	own queen	9.2	0.21	0.17
121	18	680	501-1000	La Dalia	Matagalpa	North	divided	uniforme	moderate	no	own queen	8.5	0.15	100
122	18	680	501-1000	La Dalia	Matagalpa	North	divided	different	moderate	no	own queen	8.71	0.26	100
123	19	450	301-500	El Cua	Jinotega	North	divided	different	very defensive	yes	own queen	8.84	0.18	99.2
124	19	450	301-500	El Cua	Jinotega	North	divided	different	very defensive	yes	own queen	8.84	0.26	99.2
125	19	450	301-500	El Cua	Jinotega	North	divided	different	very defensive	yes	own queen	9.04	0.13	46.9
126	20	1009	>1000	Jinotega	Jinotega	North	divided	uniforme	gentle	yes	own queen	8.64	0.15	100
127	20	1009	>1000	Jinotega	Jinotega	North	divided	uniforme	very defensive	yes	own queen	8.54	0.17	100
128	20	1009	>1000	Jinotega	Jinotega	North	divided	uniforme	very defensive	yes	own queen	8.96	0.25	86.3
129	21	450	301-500	Ciudad Dario	Matagalpa	North	divided	different	moderate	no	own queen	8.67	0.23	100
130	21	450	301-500	Ciudad Dario	Matagalpa	North	divided	different	moderate	no	own queen	8.68	0.23	100
131	21	450	301-500	Ciudad Dario	Matagalpa	North	captured	uniforme	moderate	no	feral queen	8.61	0.2	100
132	22	440	301-500	Ciudad Dario	Matagalpa	North	divided	different	very defensive	yes	own queen	8.72	0.14	100
133	22	440	301-500	Ciudad Dario	Matagalpa	North	divided	uniforme	very defensive	yes	own queen	8.7	0.18	100
134	22	440	301-500	Ciudad Dario	Matagalpa	North	divided	different	very defensive	yes	own queen	8.6	0.23	100
135	23	1007	>1000	El Cua	Jinotega	North	bought	uniforme	moderate	no	feral queen	8.73	0.13	100
136	23	1007	>1000	El Cua	Jinotega	North	bought	different	moderate	no	feral queen	8.89	0.25	97.3
137	23	1007	>1000	El Cua	Jinotega	North	bought	different	moderate	no	feral queen	9.06	0.18	35.1
138	24	445	301-500	Wiwili	Jinotega	North	divided	different	moderate	yes	own queen	8.84	0.14	99.2
139	24	445	301-500	Wiwili	Jinotega	North	divided	uniforme	moderate	yes	own queen	8.78	0.15	99.8
140	24	445	301-500	Wiwili	Jinotega	North	divided	uniforme	moderate	yes	own queen	8.9	0.15	96.5
141	25	820	501-1000	El Cua	Jinotega	North	divided	different	very defensive	yes	own queen	8.65	0.18	100
142	25	820	501-1000	El Cua	Jinotega	North	divided	different	very defensive	yes	own queen	8.81	0.22	99.6
143	25	820	501-1000	El Cua	Jinotega	North	divided	uniforme	very defensive	yes	own queen	8.78	0.17	99.8
144	26	880	501-1000	Esteli	Estelí	North	divided	uniforme	very defensive	yes	own queen	8.87	0.34	98.3
145	26	880	501-1000	Esteli	Estelí	North	divided	different	very defensive	yes	own queen	8.55	0.25	100
146	26	880	501-1000	Esteli	Estelí	North	divided	uniforme	very defensive	yes	own queen	8.43	0.11	100

## Sheet: Characters & mitotypes
*no ID	unidentified mitotype
Bee Code	Beehive Code	Apiary Code	Altitude masl	Municipality	Department	Zone	Hive Origin	Abdominal Colour Pattern	Defensiveness	Queen Bee Replacement	Queen Origin	Beehive  Forewing Length mm	Mitotype PCR
1	1	1	293	Leon	Leon	Pacific	captured	different	gentle	no	feral	8.61	A1
2	1	1	293	Leon	Leon	Pacific	captured	different	gentle	no	feral	8.61	A1
3	1	1	293	Leon	Leon	Pacific	captured	different	gentle	no	feral	8.61	A1
4	2	1	293	Leon	Leon	Pacific	bought	different	moderate	no	feral	8.9	A4
5	3	2	20	Leon	Leon	Pacific	division	different	very defensive	si	own	8.99	A1
6	3	2	20	Leon	Leon	Pacific	division	different	very defensive	si	own	8.99	A1
7	4	2	20	Leon	Leon	Pacific	division	different	moderate	si	own	8.84	A1
8	4	2	20	Leon	Leon	Pacific	division	different	moderate	si	own	8.84	A1
9	5	3	375	Boaco	Boaco	Central	division	different	moderate	si	own	8.59	A4
10	6	4	165	Teustepe	Boaco	Central	breeding	different	moderate	si	own	8.56	A4
11	6	4	165	Teustepe	Boaco	Central	breeding	different	moderate	si	own	8.56	A1
12	6	4	165	Teustepe	Boaco	Central	breeding	different	moderate	si	own	8.56	A1
13	7	5	61	Villanueva	Chinandega	Pacific	division	uniforme	moderate	si	own	8.58	A1
14	7	5	61	Villanueva	Chinandega	Pacific	division	uniforme	moderate	si	own	8.58	A1
15	8	5	61	Villanueva	Chinandega	Pacific	division	different	moderate	si	own	8.66	A1
16	8	5	61	Villanueva	Chinandega	Pacific	division	different	moderate	si	own	8.66	A1
17	9	6	690	Somoto	Madriz	North	division	different	gentle	si	own	8.69	A1
18	9	6	690	Somoto	Madriz	North	division	different	gentle	si	own	8.69	A1
19	9	6	690	Somoto	Madriz	North	division	different	gentle	si	own	8.69	A1
20	10	7	740	Somoto	Madriz	North	captured	different	moderate	si	own	8.74	A1
21	11	8	165	Teustepe	Boaco	Central	breeding	different	moderate	si	own	9.02	A1
22	11	8	165	Teustepe	Boaco	Central	breeding	different	moderate	si	own	9.02	A1
23	12	8	165	Teustepe	Boaco	Central	breeding	uniforme	moderate	si	own	8.82	A1
24	12	8	165	Teustepe	Boaco	Central	breeding	uniforme	moderate	si	own	8.82	A1
25	13	9	233	Teustepe	Boaco	Central	bought	uniforme	moderate	no	own	8.72	A1
26	13	9	233	Teustepe	Boaco	Central	bought	uniforme	moderate	no	own	8.72	A1
27	14	9	233	Teustepe	Boaco	Central	bought	uniforme	moderate	no	own	8.8	A1
28	14	9	233	Teustepe	Boaco	Central	bought	uniforme	moderate	no	own	8.8	A1
29	15	9	233	Teustepe	Boaco	Central	bought	different	moderate	no	own	8.75	A1
30	15	9	233	Teustepe	Boaco	Central	bought	different	moderate	no	own	8.75	A1
31	16	10	21	Villanueva	Chinandega	Pacific	captured	different	moderate	no	feral	8.71	A1
32	16	10	21	Villanueva	Chinandega	Pacific	captured	different	moderate	no	feral	8.71	A1
33	17	10	21	Villanueva	Chinandega	Pacific	captured	uniforme	moderate	no	feral	9.03	A1
34	17	10	21	Villanueva	Chinandega	Pacific	captured	uniforme	moderate	no	feral	9.03	A1
35	18	11	79	Nagarote	Leon	Pacific	division	different	gentle	si	own	8.61	A1
36	18	11	79	Nagarote	Leon	Pacific	division	different	gentle	si	own	8.61	A1
37	19	11	79	Nagarote	Leon	Pacific	division	different	gentle	si	own	9.15	A1
38	19	11	79	Nagarote	Leon	Pacific	division	different	gentle	si	own	9.15	A1
39	20	12	293	Leon	Leon	Pacific	captured	different	gentle	no	feral	8.57	A1
40	20	12	293	Leon	Leon	Pacific	captured	different	gentle	no	feral	8.57	A1
41	21	12	293	Leon	Leon	Pacific	bought	different	moderate	no	feral	8.58	A1
42	21	12	293	Leon	Leon	Pacific	bought	different	moderate	no	feral	8.58	A1
43	22	13	21	Villanueva	Chinandega	Pacific	captured	different	gentle	no	feral	8.71	A1
44	22	13	21	Villanueva	Chinandega	Pacific	captured	different	gentle	no	feral	8.71	A1
45	22	13	21	Villanueva	Chinandega	Pacific	captured	different	gentle	no	feral	8.71	A1
46	23	13	21	Villanueva	Chinandega	Pacific	captured	different	very defensive	no	feral	8.76	A1
47	23	13	21	Villanueva	Chinandega	Pacific	captured	different	very defensive	no	feral	8.76	A1
48	24	14	187	Boaco	Boaco	Central	breeding	uniforme	very defensive	si	reared	8.54	A1
49	24	14	187	Boaco	Boaco	Central	breeding	uniforme	very defensive	si	reared	8.54	A1
50	25	15	187	Boaco	Boaco	Central	bought	different	moderate	no	own	8.46	A1
51	25	15	187	Boaco	Boaco	Central	bought	different	moderate	no	own	8.46	A1
52	25	15	187	Boaco	Boaco	Central	bought	different	moderate	no	own	8.46	A1
53	26	16	280	Muy Muy	Matagalpa	North	division	uniforme	moderate	si	own	9.08	A1
54	26	16	280	Muy Muy	Matagalpa	North	division	uniforme	moderate	si	own	9.08	no ID*
55	27	16	280	Muy Muy	Matagalpa	North	division	uniforme	moderate	si	own	8.7	A1
56	27	16	280	Muy Muy	Matagalpa	North	division	uniforme	moderate	si	own	8.7	A1
57	28	17	280	Matiguas	Matagalpa	North	division	uniforme	very defensive	si	own	9.07	A1
58	28	17	280	Matiguas	Matagalpa	North	division	uniforme	very defensive	si	own	9.07	A1
59	29	17	280	Matiguas	Matagalpa	North	division	uniforme	very defensive	si	own	8.61	A1
60	29	17	280	Matiguas	Matagalpa	North	division	uniforme	very defensive	si	own	8.61	A1
61	30	18	680	La Dalia	Matagalpa	North	division	different	moderate	si	own	9.2	A4
62	30	18	680	La Dalia	Matagalpa	North	division	different	moderate	si	own	9.2	A4
63	31	18	680	La Dalia	Matagalpa	North	division	uniforme	moderate	no	own	8.5	A4
64	31	18	680	La Dalia	Matagalpa	North	division	uniforme	moderate	no	own	8.5	A4
65	32	19	450	El Cua	Jinotega	North	division	different	very defensive	si	own	8.84	A1
66	32	19	450	El Cua	Jinotega	North	division	different	very defensive	si	own	8.84	A1
67	33	19	450	El Cua	Jinotega	North	division	different	very defensive	si	own	9.04	A1
68	33	19	450	El Cua	Jinotega	North	division	different	very defensive	si	own	9.04	A1
69	34	20	1009	Jinotega	Jinotega	North	division	uniforme	gentle	si	own	8.64	A4
70	34	20	1009	Jinotega	Jinotega	North	division	uniforme	gentle	si	own	8.64	A4
71	35	20	1009	Jinotega	Jinotega	North	division	uniforme	very defensive	si	own	8.96	A4
72	35	20	1009	Jinotega	Jinotega	North	division	uniforme	very defensive	si	own	8.96	A4
73	36	21	450	Ciudad Dario	Matagalpa	North	division	different	moderate	no	own	8.68	A4
74	36	21	450	Ciudad Dario	Matagalpa	North	division	different	moderate	no	own	8.68	A4
75	37	21	450	Ciudad Dario	Matagalpa	North	captured	uniforme	moderate	no	feral	8.61	A1
76	37	21	450	Ciudad Dario	Matagalpa	North	captured	uniforme	moderate	no	feral	8.61	A1
77	38	22	440	Ciudad Dario	Matagalpa	North	division	different	very defensive	si	own	8.72	A1
78	38	22	440	Ciudad Dario	Matagalpa	North	division	different	very defensive	si	own	8.72	A1
79	39	22	440	Ciudad Dario	Matagalpa	North	division	uniforme	very defensive	si	own	8.7	A1
80	39	22	440	Ciudad Dario	Matagalpa	North	division	uniforme	very defensive	si	own	8.7	A1
81	40	23	1007	El Cua	Jinotega	North	bought	uniforme	moderate	no	feral	8.73	A4
82	40	23	1007	El Cua	Jinotega	North	bought	uniforme	moderate	no	feral	8.73	A1
83	41	23	1007	El Cua	Jinotega	North	bought	different	moderate	no	feral	9.06	A1
84	41	23	1007	El Cua	Jinotega	North	bought	different	moderate	no	feral	9.06	A1
85	42	24	445	Wiwili	Jinotega	North	division	different	moderate	si	own	8.84	A4
86	42	24	445	Wiwili	Jinotega	North	division	different	moderate	si	own	8.84	A4
87	43	24	445	Wiwili	Jinotega	North	division	uniforme	moderate	si	own	8.78	A1
88	43	24	445	Wiwili	Jinotega	North	division	uniforme	moderate	si	own	8.78	A1
89	44	25	820	El Cua	Jinotega	North	division	different	very defensive	si	own	8.81	A1
90	44	25	820	El Cua	Jinotega	North	division	different	very defensive	si	own	8.81	A1
91	45	25	820	El Cua	Jinotega	North	division	uniforme	very defensive	si	own	8.78	A1
92	45	25	820	El Cua	Jinotega	North	division	uniforme	very defensive	si	own	8.78	A1
93	46	26	880	Esteli	Estelí	North	division	uniforme	very defensive	si	own	8.87	A4
94	46	26	880	Esteli	Estelí	North	division	uniforme	very defensive	si	own	8.87	A4
95	47	26	880	Esteli	Estelí	North	division	different	very defensive	si	own	8.55	A1
96	47	26	880	Esteli	Estelí	North	division	different	very defensive	si	own	8.55	A1
97	48	27		El Rama	RACCS	Central							A4
98	49	27		El Rama	RACCS	Central							A4
99	50	27		El Rama	RACCS	Central							A4
100	51	28		Nueva Guinea	RACCS	Central							A1
101	52	28		Nueva Guinea	RACCS	Central							A1
102	53	29		Nueva Guinea	RACCS	Central							A1
103	54	29		Nueva Guinea	RACCS	Central							A1
104	55	30		Jalapa	Nueva Segovia	North							A1
105	56	30		Jalapa	Nueva Segovia	North							A1
106	57	30		Jalapa	Nueva Segovia	North							A1
107	58	31		Ometepe	Rivas	Pacific							A1
108	59	31		Ometepe	Rivas	Pacific							A1
109	60	31		Ometepe	Rivas	Pacific							A1
110	61	31		Ometepe	Rivas	Pacific							A1
